# Supplementary material for: The causal relationship between human blood metabolites and risk of peripheral artery disease: a Mendelian randomization study
Source: Front Cardiovasc Med. 2024 Sep 10;11:1435106. doi: 10.3389/fcvm.2024.1435106 (PMC11420124; doi:10.3389/fcvm.2024.1435106)
Supplement: Supplementary file 1 [file Datasheet1.csv]

	IVW	MR Egger	Simple mode	Weighted median	Weighted mode
GCST90199621	0.023947640559194	0.0443367617250137	0.619285604536878	0.0769116747406529	0.152184197836796
GCST90199635	0.0549350440072762	0.0272395495610437	0.573008636400717	0.089092897633073	0.185327367994383
GCST90199636	0.0154691745498523	0.200818649963255	0.216938005338075	0.0297786613470772	0.0752358307869267
GCST90199645	0.0454272832490011	0.666224346395696	0.647240259504065	0.227645022362747	0.195806457872848
GCST90199651	0.011390996972013	0.361677495336444	0.0958360575543706	0.0330520725802116	0.0827491495296058
GCST90199660	0.0987749641764769	0.00587472591561008	0.530119200916138	0.00302323222900686	0.00151776413696135
GCST90199667	0.0446962028168666	0.0317668539061849	0.882979317860808	0.0688935529503928	0.0611315334325684
GCST90199671	0.013944580089047	0.197856664473814	0.216442835194703	0.0776545958067403	0.245907839402462
GCST90199673	0.00198700435669072	0.0355392321945814	0.710043923423783	0.135442537607854	0.341836810037667
GCST90199679	0.00176335369316611	0.552666154955201	0.284662285651388	0.0762859867092817	0.367979827940295
GCST90199683	0.96060164834272	0.0194805262870329	0.456872985056022	0.633226219247482	0.383811850250685
GCST90199684	0.219144810427172	0.254986996756459	0.138694565428701	0.0245363020778907	0.161858747968961
GCST90199688	0.137030847009186	0.0072981666896422	0.336057490188753	0.00579871201335755	0.00765564387137099
GCST90199690	0.0130702641944117	0.0887232245146547	0.291607378927769	0.0506188700039137	0.135841916444996
GCST90199695	0.129857071309501	0.0167830648850548	0.353621608003837	0.181499522846108	0.180370079236907
GCST90199705	0.00296823514207829	0.106751668646186	0.194255122486743	0.00550504595363336	0.0152684817464967
GCST90199723	0.026616849064251	0.259829199779716	0.271879248576407	0.142289939143262	0.275247065309078
GCST90199725	0.0176790570917036	0.176469281397767	0.53494512156486	0.0251729833232113	0.100219179306093
GCST90199734	0.10142469794581	0.0244419879574786	0.976653384940894	0.133924782471952	0.0517416919594026
GCST90199741	0.0113262750671554	0.0192712701185268	0.708779910194886	0.00914682086408997	0.0185828939155283
GCST90199744	0.855006163229641	0.0292640352717835	0.279798688192154	0.339200381236868	0.195152715018809
GCST90199747	0.831062411670516	0.710374367975033	0.420144983862634	0.031780384824826	0.0463187124113274
GCST90199759	0.0477853024106657	0.237115181686329	0.351834996796689	0.24890050943698	0.75025667601105
GCST90199770	0.00979812542123598	0.276462114461756	0.199902065024294	0.0132426762668636	0.003050520170463
GCST90199788	0.000260537457951735	0.0144959634661055	0.973442590547786	0.000189662468413001	0.0015695630029348
GCST90199791	0.119404638924085	0.0798454747071796	0.70916244511665	0.00137804085036961	0.00561119904925043
GCST90199793	0.0274560215861547	0.04095969243296	0.622147155521652	0.00677644833304418	0.00199704537757193
GCST90199796	0.053757133524305	0.108283358806013	0.108423481956041	0.0293417759912993	0.0712885151307569
GCST90199798	0.373817914902679	0.0257604043917072	0.537267081243701	0.111035610325953	0.0155825726966785
GCST90199806	0.0248693804901971	0.0101366144445951	0.28167348504098	0.0738767244315841	0.00893146827476172
GCST90199807	0.0591844142468094	0.0233690822630121	0.555551972879304	0.0210238999426102	0.0196679532876317
GCST90199809	0.00786126594984882	0.229975109979731	0.368799646028174	0.0261250845342584	0.065607481944307
GCST90199811	0.0176800673282524	0.0840726315113044	0.570796698813714	0.139524811120385	0.13952338167596
GCST90199813	0.0781675465350932	0.0312476128925978	0.175715436349487	0.0532073236658684	0.0410321809143377
GCST90199818	0.0289637423798322	0.116312981766224	0.143839675921145	0.108201986233829	0.190323807302309
GCST90199822	0.01947518568459	0.697274290621561	0.102111369996426	0.0379186808056271	0.0892884889786694
GCST90199834	0.0202998281813196	0.0277986025490068	0.308853793541015	0.250592074370712	0.35528866477984
GCST90199837	0.0387031757558611	0.365727590159074	0.102304702564539	0.0161340519385981	0.0455196253107015
GCST90199839	0.275698132362484	0.138688504114893	0.915804095673554	0.0393319860754397	0.0314985487483304
GCST90199844	0.00956255728946655	0.00717681738821936	0.390694948236154	0.000114424351262824	0.0010027738576758
GCST90199855	0.0257460034665363	0.580000900014798	0.141970709675451	0.243243960318194	0.22417641639888
GCST90199856	0.0445574930162625	0.231449479621666	0.267190343228811	0.0447976734857174	0.100783289828053
GCST90199859	0.206963099232311	0.0133644311788134	0.474914565185124	0.0307594340633817	0.0492320961929585
GCST90199872	0.00585426380965569	0.428240449026709	0.0943757575431567	0.108762137971995	0.192537279918395
GCST90199878	0.549846627721611	0.383209263462651	0.343338983712002	0.0282895263472631	0.0265326974203254
GCST90199886	0.090256128925709	0.696611134872497	0.410804041974321	0.0677644667637088	0.0218196417989194
GCST90199913	0.0616014722014904	0.374506502002467	0.759598772809753	0.0302666096637617	0.0560972566425828
GCST90199965	0.0109730019392661	0.658787681042561	0.421042863182961	0.193561545719728	0.538754332885612
GCST90199968	0.0197669541676317	0.775685672147775	0.255935850180227	0.0234112545504085	0.0526327318665577
GCST90199969	0.214616381059612	0.00346869532144155	0.602598154985518	0.0620267759205372	0.00730850498331232
GCST90199970	0.0518098179765085	0.0572303910431959	0.405087197774967	0.0537143311882669	0.0319969346158212
GCST90199978	0.0446327484333575	0.0418159677801367	0.755896680024178	0.746455912119107	0.766109034743602
GCST90199989	0.000841317363967003	0.993750980821497	0.253310878438473	0.0554920036801892	0.166171355877844
GCST90199992	0.0131328291415403	0.0800628159441241	0.278193680353751	0.00682221518634023	0.0128132633999388
GCST90200003	0.422911176787682	0.1264886698536	0.122852661379703	0.045405251357258	0.106718969545282
GCST90200013	0.00167396534873101	0.0442843152956226	0.096816548112001	0.0170284976148065	0.0764445750564353
GCST90200016	0.128076698576775	0.0293624650945286	0.484600762257082	0.0467760615423771	0.0502647374628238
GCST90200021	0.317349030224933	0.0276831129147089	0.546333502491202	0.0562549385223739	0.0922091508183229
GCST90200022	0.019787445788009	0.883098934594478	0.332712797235512	0.135327852170783	0.295699588203755
GCST90200026	0.288812156514992	0.017385020623644	0.48215883045383	0.0762169123735706	0.0181054579171782
GCST90200029	0.0404402851043729	0.494932116725448	0.846754006878776	0.60494758512976	0.951425523110375
GCST90200030	0.0383379119241636	0.0965785063579577	0.663750645279468	0.00301108471546625	0.00243026548090143
GCST90200037	0.0409153598201202	0.37843058291623	0.470510765128124	0.0146483018462487	0.0106984540867602
GCST90200039	0.0461984690856228	0.229485111686629	0.244640054880261	0.192938394851332	0.00510022751809111
GCST90200041	0.391795966735495	0.805708029746653	0.735782391664243	0.383970405780072	0.0465530458470108
GCST90200042	0.195489443290184	0.155497985799755	0.0203513978932989	0.177742702852467	0.145439691451509
GCST90200046	0.0219887823755499	0.0921613292183759	0.775994099529153	0.00477932791825629	0.00205509822297128
GCST90200051	0.00533221876374447	0.0163487556977689	0.915968608359241	6.70929191713765e-05	0.00465652724949092
GCST90200052	0.00823383376203542	0.0296514620955728	0.11851668456236	0.000211502408378587	0.000264485668326431
GCST90200058	0.000121613903398362	0.0179358223768156	0.651974215551973	0.000854795719726137	0.00202199260742581
GCST90200059	0.0431062855933807	0.93863225865111	0.495361233943605	0.550590572516403	0.339038034762631
GCST90200060	0.268044717518327	0.0315668217130951	0.704009024815193	0.975628100374288	0.628586677532805
GCST90200064	0.00191419620882094	0.00746422004404343	0.185015205180017	0.0285768462860577	0.182530280699089
GCST90200067	0.0459074008224278	0.412815122341069	0.533192773610126	0.141705385727829	0.463035291315669
GCST90200068	0.00757725653011539	0.0410628512808037	0.376043928757121	0.0376246382024404	0.282226357513328
GCST90200072	0.0144781312368888	0.539599613077121	0.14975179516861	0.062272987252646	0.11087017990506
GCST90200073	0.836266070181827	0.0451044280399255	0.286333271897293	0.739733263360346	0.372330872301471
GCST90200074	0.0640821448027474	0.160948727023351	0.530522172799187	0.0517475690745705	0.0191099093953137
GCST90200078	0.00251495194615851	0.00916584210406468	0.114961144881012	0.000194959774165077	0.000600877387654134
GCST90200080	0.0240197437666709	0.951271687594376	0.319319605872143	0.106405466500971	0.377662168426313
GCST90200082	0.027676665910661	0.0109817611073379	0.347713561435655	0.00737548741780224	0.00515363505979325
GCST90200089	0.41778074478026	0.00547338201216083	0.414023348383378	0.163177354502756	0.121985010597706
GCST90200099	0.0109002040575608	0.151157550267864	0.137547364540204	0.0325484473577809	0.0616882229676967
GCST90200102	0.00533579636538132	0.162100837771067	0.869156185926302	0.00639826395481667	0.00130624634259304
GCST90200103	0.0330347200730696	0.216153455397999	0.862161622022081	0.350932537294428	0.392729358040318
GCST90200109	0.00169233138020363	0.00827191628234952	0.774225283150521	6.90589986849881e-05	0.00106232113624416
GCST90200130	0.0321066867433963	0.238522891841963	0.237885021697332	0.152516659292424	0.415267681963926
GCST90200131	0.539967958729652	0.416505193401905	0.516429793741897	0.0331383133579856	0.058581157764701
GCST90200152	0.0450196075927622	0.377670244902044	0.467578485918889	0.0539256153216114	0.0289690091350394
GCST90200160	0.0149482274211978	0.0951135067528024	0.239241512964912	0.0118001524876374	0.00721258871859163
GCST90200164	0.690128161407431	0.0405484575501155	0.361877898493556	0.0260010154349039	0.0604415478327086
GCST90200165	0.476412704936716	0.0131032925000371	0.651674270923369	0.0116004259240655	0.0412375756572839
GCST90200173	0.0199991453841479	0.555702579436012	0.223453294032243	0.0868003938422648	0.285562734878716
GCST90200174	0.00389887314943619	0.0434606498921523	0.18046730256469	0.00311156868855259	0.00984809337705661
GCST90200188	0.177150439231189	0.135873358703036	0.0606685539470141	0.0129983487988732	0.0447602615680656
GCST90200192	0.442437181203785	0.0265379634361738	0.158555906201068	0.384778187744035	0.321343292354781
GCST90200198	0.00554514402778016	0.659065206474307	0.304069148523489	0.511594089966425	0.557353957219261
GCST90200204	0.0480806525347064	0.342590586574461	0.828941740362746	0.39645528162623	0.771962913351058
GCST90200209	0.00613442149110589	0.0293486769004368	0.506926314289346	0.167855304567406	0.486586876544414
GCST90200210	0.0067969839912183	0.438672773428806	0.790468045334482	0.317484036220517	0.681556012115877
GCST90200231	0.748955028045698	0.0470930638261208	0.987790256874686	0.694745437337534	0.87586660455324
GCST90200243	0.291931791739858	0.405326010199447	0.748782318015786	0.0730132023646207	0.00233249195387458
GCST90200245	0.0123417743803235	0.0640366765921035	0.226397061990391	0.0123540030491755	0.0172940691528977
GCST90200248	0.113149775838777	0.7830742308964	0.0474138581563682	0.659785075162639	0.66466572258346
GCST90200258	0.170379302335834	0.102157494950462	0.448080592745564	0.0417573635495939	0.0286293199858339
GCST90200260	0.0339207729099881	0.92996534710913	0.865508658516753	0.730085326612848	0.890958412187183
GCST90200262	0.048250539836206	0.0878003010549291	0.107773530739647	0.0603350004834648	0.0438072612094575
GCST90200263	0.0355524251374108	0.240986989560255	0.291722993113244	0.188547045732326	0.912760731960219
GCST90200273	0.0253186272015091	0.0934428025572514	0.198256256402467	0.022819996245205	0.0497405712814839
GCST90200274	0.325406210555717	0.237823514149847	0.196493078883883	0.0112026843980115	0.0281575978701902
GCST90200293	0.0277534323290354	0.753892663159513	0.33122321487523	0.263604992896039	0.447925362806775
GCST90200302	0.247161039401195	0.0373824784813953	0.244503918457756	0.173551955220931	0.177650674780713
GCST90200306	0.0338465781132359	0.123782149486523	0.175678150053875	0.0517366593266963	0.0734219909039389
GCST90200330	0.0261030572139254	0.0888000849754176	0.333518909888511	0.0205416190603051	0.00213052367326145
GCST90200332	0.0599146974075189	0.040605792045611	0.161090014046371	0.0986569005152549	0.0414824345580986
GCST90200335	0.374022977015369	0.621797893523072	0.390703280495707	0.0191079661069212	0.0291654612569804
GCST90200342	0.104255515480009	0.257985633236697	0.388521705228305	0.0472363994971033	0.109135601075169
GCST90200348	0.0396176573497015	0.406557029917903	0.274771606471118	0.145174687928945	0.185649885377263
GCST90200352	0.194319467153911	0.0221406043509187	0.196777919414359	0.0474762457706647	0.0811473135093485
GCST90200358	0.392305536722759	0.0850822588539351	0.299800186155009	0.111807759071885	0.00601407506022803
GCST90200365	0.69985434874815	0.0213408371963622	0.765881749930202	0.95621797322423	0.765375182553082
GCST90200370	0.0369399001196561	0.700163705299516	0.402512512794592	0.113700769866892	0.396674744013504
GCST90200374	0.604777182822621	0.964442527499856	0.183240037551993	0.0487282462955542	0.0788087646483397
GCST90200386	0.00930148239275572	0.785140359484763	0.257554440246657	0.21906590189429	0.505346641068746
GCST90200391	0.13246088576523	0.00349132384858553	0.0423836696806269	0.581616216686217	0.841639226835908
GCST90200409	0.011894739985133	0.0267018797682613	0.719148597118295	0.0573561404712202	0.151965147929736
GCST90200415	0.899332173461379	0.133941610970502	0.412363590580303	0.834925495847201	0.0352685624686164
GCST90200421	0.0384115998638093	0.220382153108738	0.524741709136963	0.341414206840157	0.845670686666244
GCST90200445	0.00497733453516221	0.0426553246287391	0.0256040616893717	0.0465529563681348	0.0419839904117461
GCST90200450	0.10858195003046	0.0276045633481911	0.247186884252189	0.111989772077305	0.102429877933019
GCST90200451	0.00360563365549075	0.329487672688912	0.23820897433466	0.127641754808573	0.39421173910183
GCST90200454	0.162638542174844	0.864643852417332	0.7602696084885	0.0377264337757974	0.0486944849847768
GCST90200459	0.0392423819610551	0.0901440714647347	0.334660822423392	0.0440938738081557	0.130450807974563
GCST90200464	0.030697975358443	0.175100182209781	0.292162329827656	0.0803382449587302	0.256574076341976
GCST90200478	0.161120862616241	0.0171254277129474	0.432408266135595	0.230652278564289	0.456916061465004
GCST90200489	0.938725594495445	0.0168396126516034	0.91215402370841	0.763065904973794	0.907455052678745
GCST90200490	0.262947477397319	0.113660263563953	0.249591364467831	0.0457850161816251	0.0689381526225807
GCST90200492	0.291140103703484	0.0785010150477866	0.273969013632487	0.0256375612329775	0.0546899321823176
GCST90200507	0.209104830034783	0.020864838769738	0.959428467761395	0.104042798612736	0.13408480353784
GCST90200528	0.00227009545196728	0.775907765980971	0.307653653451067	0.0145529029941217	0.100857083825221
GCST90200535	0.0348668334369156	0.155053559547011	0.0927343361557353	0.00389478395309132	0.0123089143191282
GCST90200553	0.000147110115736239	0.0226249168437101	0.170741683381314	0.0079488204347074	0.0126076009166701
GCST90200560	0.0316577322969685	0.610573784776513	0.379284371265982	0.0984421973792227	0.228887607636418
GCST90200574	0.0236571452992617	0.88468735431801	0.0890533773561306	0.0774366371826765	0.189283221239006
GCST90200578	0.120673835251506	0.0169435213535382	0.14066542249955	0.0199338585227633	0.00770123866613539
GCST90200594	0.0338466134921913	0.464897569010316	0.214489160313467	0.0142731419118288	0.0781953226692621
GCST90200602	0.00459741275801178	0.0351834117263739	0.606500513795342	0.0829253955653878	0.531777823118803
GCST90200630	0.0253423047739064	0.394248792017228	0.49095760543159	0.0239611583652882	0.0343474937713201
GCST90200631	0.117088250503678	0.0390832998619755	0.60424985798088	0.37186400074127	0.511926945068393
GCST90200638	0.0580709700972977	0.0277422565398306	0.832590246876926	0.311040855947827	0.305610851171057
GCST90200664	0.0283158702316105	0.656042012198558	0.457503311000169	0.205525949954655	0.257622185521115
GCST90200665	0.153400268350354	0.0911316256137386	0.185929216150519	0.0128669051554226	0.04127487415465
GCST90200670	0.00202680429877086	0.065987056583546	0.70536017389679	0.00801325733030758	0.022124148823708
GCST90200678	0.1803023995421	0.196684878591619	0.0142451751573099	0.117971369502683	0.191687412047901
GCST90200680	0.203352868634814	0.5416220928839	0.966078431634726	0.0387364595641603	0.0960610889499504
GCST90200681	0.99447727279085	0.633080684696941	0.0149989714113385	0.74956735586334	0.91123067957027
GCST90200685	0.00130323875843156	0.0335391685912794	0.572868129444797	0.000724000425381101	0.00377890297786297
GCST90200689	0.13533330435275	0.0120139026752965	0.498060473122858	0.0185052085695124	0.0370447465581032
GCST90200692	0.000662102098837612	0.0200828270476562	0.0312479383975818	0.000252238214019573	0.000773360481628655
GCST90200696	0.0162466869169601	0.00688541089604228	0.745777749406732	0.0198721031339816	0.0182119018562296
GCST90200699	0.0122986275497186	0.075351911487935	0.723746921102612	0.00697895758938783	0.0209607990148477
GCST90200707	0.00447363647242132	0.0450463884223181	0.501004977025994	0.0075439305620143	0.0118106257565373
GCST90200708	0.149797514204018	0.0123879631364303	0.381835746010048	0.0248794501931173	0.0265552371553665
GCST90200712	0.4731676043114	0.248558411416358	0.43649898456521	0.0255379502196689	0.0480077110235853
GCST90200720	0.00940689648622759	0.388871334964694	0.0839913721524382	0.179048401452957	0.466193896545181
GCST90200728	0.0317992509541598	0.0576477799509148	0.173988945868806	0.0725819711323158	0.150122872689983
GCST90200740	0.00174042024915914	0.00432695116652337	0.468627257205576	0.000180998307680204	0.00133439334395218
GCST90200749	0.00114673275616076	0.0983956383040423	0.114342629561705	8.03854770772411e-05	0.00327738730146849
GCST90200755	0.0356229275752389	0.0654642019042363	0.978578412215388	0.629134959713209	0.976161556662205
GCST90200756	0.0386600947316647	0.0964979915214564	0.295098378173003	0.014360104584007	0.0169798781451346
GCST90200757	0.0114663852031889	0.159466893061678	0.493571918463018	0.00579958274346931	0.0145836222394371
GCST90200758	0.0247368338625201	0.0508519210798069	0.904376674842192	0.00902091248053146	0.0214462989025537
GCST90200761	0.0459129874928954	0.533561603372583	0.0470364894012734	0.0539686364480706	0.120708158899603
GCST90200771	0.0259878634106847	0.746351147061409	0.442148977443543	0.213405956717861	0.187986327075095
GCST90200773	0.0246716488686471	0.00650736064795911	0.0494670694466381	0.000236461770262168	0.0103024907435285
GCST90200778	0.20515042215695	0.694594834896266	0.681608931601325	0.0459337095867159	0.0794191078573654
GCST90200779	0.0460691936222735	0.0535863871257425	0.215093654844448	0.0426325723939001	0.122640706766438
GCST90200784	0.258787524557192	0.0466344609578242	0.276680963055034	0.295491020584779	0.321363993326656
GCST90200789	0.0272401026044007	0.192405302411002	0.0956854837274151	0.3319702838028	0.323224651772235
GCST90200790	0.054235528158677	0.221348292015108	0.167957738020203	0.0461942930777089	0.0875374610664524
GCST90200793	0.0477307994834791	0.789348587044238	0.966157246834255	0.397801053566729	0.683192062295973
GCST90200794	0.00717272419789022	0.110496702583461	0.2760086423097	0.00111697767589692	0.000515582401125725
GCST90200795	0.00341614445670883	0.0126639131687486	0.208925397001263	0.000105550556621138	0.00177917574195479
GCST90200805	0.00276349977772596	0.0630460636054826	0.0745554508816523	0.000623641477019102	0.0104627986690632
GCST90200806	0.0269612946257883	0.0498462680932176	0.953163388412308	0.0918360730166545	0.0895728608377065
GCST90200813	0.19397615746158	0.0106940014869715	0.946289543196501	0.451368239861921	0.943876574521282
GCST90200815	0.234878570354756	0.030602688383376	0.567932356273378	0.635379401616879	0.404137100390479
GCST90200826	0.0512423088445128	0.0535885333165343	0.353516728965975	0.0105473394833118	0.0139171964015967
GCST90200831	0.142600479927446	0.0455006048420179	0.74181666978888	0.133467156227263	0.14722229844246
GCST90200847	0.0256034670242877	0.203954658878365	0.187226296778973	0.0760448606952146	0.39329719879437
GCST90200851	0.0062263770293276	0.313749362332033	0.0788879125716519	0.00512024828976679	0.00835216120099035
GCST90200869	0.0227112521623781	0.522681157907211	0.905049081704419	0.48901683192261	0.708595450784162
GCST90200870	0.016607388290585	0.0999144280221636	0.0998299786837284	0.0133971790069689	0.100723730566937
GCST90200872	0.818331869217345	0.0146158818462635	0.610909061704547	0.70234716062584	0.919252553854618
GCST90200881	0.0090475691878927	0.0418795348258118	0.181440244410813	0.0478107932106993	0.06054883959963
GCST90200889	0.0482709965979498	0.542634376416874	0.794351720830064	0.275294080972693	0.190795809796871
GCST90200898	0.424734882301156	0.0225216908585974	0.754485472883176	0.956339444920328	0.955879814393324
GCST90200902	0.020581749227309	0.0472179017521761	0.846516675909188	3.32055668818213e-05	0.00105442251255061
GCST90200904	0.109047004868334	0.0133490130260328	0.299910176561593	0.000142942462479506	0.00173153776158159
GCST90200907	0.0133757761761533	0.196374618833855	0.105494009921029	0.000299092254677981	0.00250373971035233
GCST90200908	0.00980117112767156	0.0743465457012512	0.984185601501521	9.53230027927912e-05	0.0023169214241061
GCST90200920	0.167399311299239	0.00954416592388163	0.27849597069528	0.201234730536388	0.16527106660334
GCST90200922	0.0289009581769364	0.959613125663504	0.127889309385753	0.138143422657513	0.164319952760713
GCST90200928	0.11206163337458	0.271345118437498	0.601982061146039	0.0426409512536026	0.189311599966314
GCST90200957	0.100333765911129	0.549962501458921	0.379672892589148	0.029522291984725	0.0914132460113778
GCST90200969	0.0380130166275101	0.36766698262247	0.994363096676497	0.637443736561037	0.870159896113158
GCST90200977	0.0047403853503463	0.277201230336333	0.765179734605289	0.186739336380972	0.290937285254497
GCST90200979	0.0224546411391593	0.063308765570338	0.780329706258058	0.00053969734333297	0.00169431617383855
GCST90200982	0.0121091163720218	0.477938925295239	0.995914527230633	0.22048022176828	0.679136200565224
GCST90200986	0.0122232647012052	0.00231230285047654	0.279272041871152	0.00134146356312355	0.00212822854375562
GCST90200988	0.0857422198719964	0.267409045875761	0.161813242889725	0.00106343078825348	0.0122363746930232
GCST90200990	0.0160580940016612	0.0922268571413624	0.30914336381254	0.354347414164198	0.19165260557225
GCST90200999	0.0256037368217518	0.661742121807136	0.799129492963947	0.342259218927424	0.974780830013303
GCST90201000	0.498130992344934	0.0176238706169606	0.94916542349879	0.22845610525925	0.0548371357757462
GCST90201004	0.957598337636566	0.0164687996452166	0.720841446280047	0.66357410908622	0.438013264896597
