# Supplementary material for: The causal relationship between human blood metabolites and risk of peripheral artery disease: a Mendelian randomization study
Source: Front Cardiovasc Med. 2024 Sep 10;11:1435106. doi: 10.3389/fcvm.2024.1435106 (PMC11420124; doi:10.3389/fcvm.2024.1435106)
Supplement: Supplementary file 2 [file Datasheet2.csv]

id.exposure	id.outcome	outcome	exposure	method	nsnp	b	se	pval	lo_ci	up_ci	or	or_lci95	or_uci95	fdr
GCST90199621	ebi-a-GCST90018890	Peripheral artery disease	Carnitine levels	Inverse variance weighted	26	-0.0716617387902016	0.0317372662817899	0.023947640559194	-0.13386678070251	-0.00945669687789349	0.930845711559754	0.874706584638519	0.990587877061956	0.422334839789669
GCST90199622	ebi-a-GCST90018890	Peripheral artery disease	Benzoate levels	Inverse variance weighted	18	0.0311047553672727	0.0429328886525058	0.468760577698923	-0.0530437063916388	0.115253217126184	1.03159356318912	0.948338563119858	1.12215755110943	0.902540983641952
GCST90199623	ebi-a-GCST90018890	Peripheral artery disease	Maltotriose levels	Inverse variance weighted	24	0.0403251937104152	0.0338566254028678	0.233630941963766	-0.0260337920792057	0.106684179500036	1.04114929434922	0.974302165356521	1.11258282252428	0.835906339157686
GCST90199624	ebi-a-GCST90018890	Peripheral artery disease	Hippurate levels	Inverse variance weighted	19	-0.044232219561591	0.0515843838269188	0.391183495997517	-0.145337611862352	0.0568731727391698	0.956731759844896	0.864730300616227	1.05852155249287	0.894543294795133
GCST90199625	ebi-a-GCST90018890	Peripheral artery disease	Methionine sulfoxide levels	Inverse variance weighted	26	0.0167296794949374	0.0524735873668641	0.749862283337683	-0.0861185517441162	0.119577910733991	1.01687040424766	0.917485455271565	1.12702104768379	0.957633600276905
GCST90199626	ebi-a-GCST90018890	Peripheral artery disease	Xanthurenate levels	Inverse variance weighted	25	-0.037960805573489	0.0386814059459789	0.326409878528009	-0.113776361227608	0.0378547500806297	0.962750674612283	0.892457521670811	1.03858036820748	0.879626123493818
GCST90199627	ebi-a-GCST90018890	Peripheral artery disease	N-alpha-acetylornithine levels	Inverse variance weighted	22	0.0199533982014366	0.0365587750955567	0.585210592418332	-0.0517018009858546	0.0916085973887278	1.0201537979172	0.949611997987698	1.09593578599495	0.922629312371244
GCST90199628	ebi-a-GCST90018890	Peripheral artery disease	3-methylhistidine levels	Inverse variance weighted	28	-0.063243513214165	0.0455130738517909	0.164660083815665	-0.152449137963675	0.0259621115353451	0.938714856382733	0.858602563120588	1.02630206272736	0.781782963061003
GCST90199629	ebi-a-GCST90018890	Peripheral artery disease	Glycerophosphorylcholine (GPC) levels	Inverse variance weighted	33	0.0369171275515568	0.0381559594826927	0.333277945861188	-0.0378685530345209	0.111702808137634	1.03760702824005	0.962839494903295	1.11818049711522	0.881368067107963
GCST90199630	ebi-a-GCST90018890	Peripheral artery disease	Phenylacetate levels	Inverse variance weighted	26	-0.0489329113300722	0.0432480073881903	0.257866190444026	-0.133699005810925	0.0358331831507807	0.952245012406906	0.874853350752415	1.03648292925204	0.857271610857887
GCST90199631	ebi-a-GCST90018890	Peripheral artery disease	3-methyl-2-oxovalerate levels	Inverse variance weighted	16	-0.014789734142263	0.0635607793165122	0.816004866808972	-0.139368861602627	0.109789393318101	0.985319096788289	0.869907093946871	1.11604299959299	0.978899578551605
GCST90199632	ebi-a-GCST90018890	Peripheral artery disease	Tartarate levels	Inverse variance weighted	22	-0.0165605930522771	0.0482106797802136	0.731218837477077	-0.111053525421496	0.0779323393169415	0.983575779726388	0.894890848237246	1.08104951164714	0.957633600276905
GCST90199633	ebi-a-GCST90018890	Peripheral artery disease	Suberate (C8-DC) levels	Inverse variance weighted	27	0.0116028924994784	0.0347456822739421	0.738426586373265	-0.0564986447574481	0.0797044297564049	1.01167046715759	0.945067765290329	1.08296692756676	0.957633600276905
GCST90199634	ebi-a-GCST90018890	Peripheral artery disease	5-hydroxylysine levels	Inverse variance weighted	29	0.0175899794081673	0.025451829106573	0.489497260964829	-0.0322956056407158	0.0674755644570504	1.01774559417713	0.968220328381653	1.06980411803404	0.905132726230347
GCST90199635	ebi-a-GCST90018890	Peripheral artery disease	3-phenylpropionate hydrocinnamate levels	Inverse variance weighted	27	0.0721968715167281	0.0376144951942273	0.0549350440072762	-0.00152753906395746	0.145921282097414	1.07486693391868	0.998473627030012	1.15710509957919	0.54615264692592
GCST90199636	ebi-a-GCST90018890	Peripheral artery disease	Kynurenine levels	Inverse variance weighted	24	0.0994212545621429	0.0410627259463086	0.0154691745498523	0.0189383117073781	0.179904197416908	1.1045314904995	1.01911877898081	1.19710267209984	0.367065158810055
GCST90199637	ebi-a-GCST90018890	Peripheral artery disease	N-acetylglutamate levels	Inverse variance weighted	20	0.0386594878655605	0.0473934244795635	0.414663633257267	-0.054231624114384	0.131550599845505	1.03941648945652	0.947212683791967	1.1405956202244	0.896215984814781
GCST90199638	ebi-a-GCST90018890	Peripheral artery disease	Glycerol 3-phosphate levels	Inverse variance weighted	31	0.0606583616517754	0.0362976735905796	0.0946947495064838	-0.0104850785857606	0.131801801889311	1.06253584917982	0.989569698237123	1.14088217616557	0.694097640361661
GCST90199639	ebi-a-GCST90018890	Peripheral artery disease	Imidazole lactate levels	Inverse variance weighted	28	0.0131001917840908	0.0223932272665758	0.558543097644415	-0.0307905336583977	0.0569909172265793	1.01318637522515	0.969678666847503	1.05864619490831	0.91229792604275
GCST90199640	ebi-a-GCST90018890	Peripheral artery disease	4-guanidinobutanoate levels	Inverse variance weighted	21	-0.0167989110268607	0.0296558036739831	0.57107918125519	-0.0749242862278676	0.0413264641741461	0.983341403867814	0.927813731946721	1.04219228845844	0.917119372556221
GCST90199641	ebi-a-GCST90018890	Peripheral artery disease	Glucuronate levels	Inverse variance weighted	16	0.0634449331800651	0.0591255898664271	0.283247021374736	-0.052441222958132	0.179331089318262	1.06550081044468	0.948910093545012	1.19641679942191	0.871645920156043
GCST90199642	ebi-a-GCST90018890	Peripheral artery disease	Ribitol levels	Inverse variance weighted	35	-0.000783453940424593	0.0305233826037803	0.979522676756535	-0.060609283843834	0.0590423759629848	0.999216852879482	0.941190906437862	1.06082019306494	0.99480925608966
GCST90199643	ebi-a-GCST90018890	Peripheral artery disease	Glycodeoxycholate levels	Inverse variance weighted	20	0.00386567560503606	0.0395735828108879	0.922183828102778	-0.0736985467043042	0.0814298979143763	1.00387315696604	0.928951687184353	1.08483716557046	0.991403021828088
GCST90199644	ebi-a-GCST90018890	Peripheral artery disease	Theobromine levels	Inverse variance weighted	26	-0.041778518433577	0.0482847310726309	0.386899827426354	-0.136416591335933	0.0528595544687795	0.959082176073457	0.87247908954007	1.05428156558651	0.894543294795133
GCST90199645	ebi-a-GCST90018890	Peripheral artery disease	Quinate levels	Inverse variance weighted	20	0.0366247501634792	0.0183061846893514	0.0454272832490011	0.000744628172350457	0.072504872154608	1.03730369975263	1.00074490547673	1.0751980446085	0.513316323173587
GCST90199646	ebi-a-GCST90018890	Peripheral artery disease	Gentisate levels	Inverse variance weighted	28	-0.00465384978819436	0.0456596189596157	0.918816325670989	-0.0941467029490411	0.0848390033726524	0.995356962591165	0.910149230870047	1.08854180103149	0.991403021828088
GCST90199647	ebi-a-GCST90018890	Peripheral artery disease	Theophylline levels	Inverse variance weighted	25	0.0715668090486521	0.0378446646832623	0.0586153567662377	-0.00260873373054193	0.145742351827846	1.07418991391029	0.997394666058273	1.15689807697366	0.5698715241162
GCST90199648	ebi-a-GCST90018890	Peripheral artery disease	1,5-anhydroglucitol (1,5-ag) levels	Inverse variance weighted	31	-0.0110964549265476	0.0343823969624525	0.746894796738767	-0.0784859529729545	0.0562930431198594	0.988964883639568	0.924515046528204	1.05790765087606	0.957633600276905
GCST90199649	ebi-a-GCST90018890	Peripheral artery disease	1-stearoyl-2-arachidonoyl-GPI (18:0/20:4) levels	Inverse variance weighted	24	0.0508654395208813	0.0347054146803197	0.142747993714332	-0.0171571732525453	0.118888052294308	1.05218130173702	0.982989172887151	1.12624383081797	0.768529057571124
GCST90199650	ebi-a-GCST90018890	Peripheral artery disease	Indolelactate levels	Inverse variance weighted	27	0.0451635945375559	0.0439651680269836	0.304298737050754	-0.0410081347953319	0.131335323870444	1.046198998351	0.959821321966031	1.14035010381795	0.874873994693374
GCST90199651	ebi-a-GCST90018890	Peripheral artery disease	Docosahexaenoate DHA; 22:6n3 levels	Inverse variance weighted	23	0.116354740451666	0.0459814820390922	0.011390996972013	0.0262310356550455	0.206478445248287	1.12339431486385	1.02657809722063	1.22934123578637	0.33227854100871
GCST90199652	ebi-a-GCST90018890	Peripheral artery disease	1-stearoyl-2-oleoyl-GPS (18:0/18:1) levels	Inverse variance weighted	21	-0.00992782956275621	0.0468891878531398	0.832317984576874	-0.10183063775491	0.0819749786293978	0.990121288656998	0.903182503732917	1.08542865057724	0.978899578551605
GCST90199653	ebi-a-GCST90018890	Peripheral artery disease	1-myristoyl-2-palmitoyl-gpc (14:0/16:0) levels	Inverse variance weighted	17	0.00222701527201242	0.0624360747674898	0.971546507347468	-0.120147691272268	0.124601721816292	1.0022294969124	0.886789455982052	1.13269723462026	0.99480925608966
GCST90199654	ebi-a-GCST90018890	Peripheral artery disease	Paraxanthine levels in elite athletes	Inverse variance weighted	33	0.0121103632217859	0.0458010263459198	0.791462091624969	-0.0776596484162169	0.101880374859789	1.01218399058832	0.925279293230705	1.10725100874797	0.97539342277725
GCST90199655	ebi-a-GCST90018890	Peripheral artery disease	4-methyl-2-oxopentanoate levels	Inverse variance weighted	12	0.00386842544634251	0.0618202402499357	0.950104629476762	-0.117299245443531	0.125036096336216	1.00387591746171	0.889319028673966	1.1331893563126	0.99480925608966
GCST90199656	ebi-a-GCST90018890	Peripheral artery disease	3-indoxyl sulfate levels	Inverse variance weighted	23	6.31682838184012e-05	0.0533152527564481	0.999054661021125	-0.10443472711882	0.104561063686457	1.00006317027898	0.900833595492144	1.11022318611691	0.999054661021125
GCST90199657	ebi-a-GCST90018890	Peripheral artery disease	Sphingosine 1-phosphate levels	Inverse variance weighted	17	-0.0619250558003584	0.0403332471596902	0.124701501593928	-0.140978220233351	0.0171281086326344	0.939953328201351	0.868508227398203	1.01727563576863	0.73046904699372
GCST90199658	ebi-a-GCST90018890	Peripheral artery disease	Alpha-hydroxyisocaproate levels	Inverse variance weighted	22	0.0120853733060173	0.0532768271240175	0.820547314592581	-0.092337207857057	0.116507954469092	1.01215869651171	0.911797632373719	1.12356644780624	0.978899578551605
GCST90199659	ebi-a-GCST90018890	Peripheral artery disease	1-stearoyl-GPI (18:0) levels	Inverse variance weighted	18	0.0113793670106204	0.0507736112430623	0.822664156445387	-0.0881369110257818	0.110895645047023	1.01144435829334	0.91563550754473	1.11727830724548	0.978899578551605
GCST90199660	ebi-a-GCST90018890	Peripheral artery disease	1,2-dipalmitoyl-gpc (16:0/16:0) levels	Inverse variance weighted	27	0.0735345693682996	0.0445442195357159	0.0987749641764769	-0.0137721009217036	0.160841239658303	1.07630574323843	0.986322300594217	1.17449849022993	0.703603865372869
GCST90199661	ebi-a-GCST90018890	Peripheral artery disease	Maleate levels	Inverse variance weighted	24	0.0336459033666238	0.0445604530262827	0.450211801350548	-0.0536925845648902	0.120984391298138	1.03421832865468	0.947723406527824	1.12860729613506	0.902540983641952
GCST90199662	ebi-a-GCST90018890	Peripheral artery disease	Isovalerate (i5:0) levels	Inverse variance weighted	17	-0.0626588185451398	0.0489074715022447	0.200133722017177	-0.15851746268954	0.0331998255992599	0.93926387844449	0.853408060860794	1.03375708973353	0.80451145943902
GCST90199663	ebi-a-GCST90018890	Peripheral artery disease	4-acetylphenol sulfate levels	Inverse variance weighted	20	0.0162493130237902	0.0317595807165959	0.608906486535431	-0.0459994651807378	0.0784980912283181	1.01638205110359	0.955042472965689	1.08166129051587	0.938922807576591
GCST90199664	ebi-a-GCST90018890	Peripheral artery disease	Phenyllactate (PLA) levels in elite athletes	Inverse variance weighted	25	0.0159242396958923	0.0386059653675794	0.679986666952582	-0.0597434524245634	0.091591931816348	1.0160517061039	0.94200617198652	1.09591752174997	0.950744534138798
GCST90199665	ebi-a-GCST90018890	Peripheral artery disease	N-acetylaspartate (naa) levels	Inverse variance weighted	21	-0.00432392792790295	0.0367045398293645	0.906223255444884	-0.0762648259934574	0.0676169701376515	0.995685406789398	0.92657079403397	1.06995540510963	0.987324947566411
GCST90199666	ebi-a-GCST90018890	Peripheral artery disease	Palmitoylcarnitine levels (Metabolon platform)	Inverse variance weighted	30	0.0387004807769468	0.0356531803940674	0.277713257548922	-0.0311797527954252	0.108580714349319	1.03945909903791	0.969301322793126	1.1146948767791	0.871645920156043
GCST90199667	ebi-a-GCST90018890	Peripheral artery disease	Erythritol levels in elite athletes	Inverse variance weighted	24	0.0440354767938696	0.0219354548891705	0.0446962028168666	0.00104198521109556	0.0870289683766437	1.04501942816966	1.00104252826629	1.0909282816819	0.513316323173587
GCST90199668	ebi-a-GCST90018890	Peripheral artery disease	Hexanoylcarnitine levels (Biocrates platform)	Inverse variance weighted	23	-0.0124576450227443	0.0322868216157645	0.699612926262983	-0.0757398153896428	0.0508245253441542	0.987619630215002	0.927057381246569	1.05213825348594	0.950744534138798
GCST90199669	ebi-a-GCST90018890	Peripheral artery disease	Acetylcarnitine levels (Biocrates platform)	Inverse variance weighted	22	-0.089941926668547	0.0582537546372226	0.122596111508411	-0.204119285757503	0.0242354324204092	0.913984261841027	0.815365103942044	1.02453149742899	0.729032907316532
GCST90199670	ebi-a-GCST90018890	Peripheral artery disease	Iminodiacetate (IDA) levels	Inverse variance weighted	17	-0.0163222657221556	0.0511753224968234	0.749765960254769	-0.116625897815929	0.0839813663716182	0.983810220651673	0.889918051184665	1.08760862752502	0.957633600276905
GCST90199671	ebi-a-GCST90018890	Peripheral artery disease	Cysteine s-sulfate levels	Inverse variance weighted	18	-0.0877477747197925	0.0356888632755347	0.013944580089047	-0.15769794673984	-0.0177976026997446	0.91599188389876	0.854107729033727	0.982359839217973	0.348614502226175
GCST90199672	ebi-a-GCST90018890	Peripheral artery disease	Oxalate (ethanedioate) levels	Inverse variance weighted	26	-0.037824561992207	0.0343492828524057	0.270820621117349	-0.105149156382922	0.0295000323985081	0.96288185214792	0.900190243451565	1.02993946884039	0.868386571522874
GCST90199673	ebi-a-GCST90018890	Peripheral artery disease	DHEAS levels	Inverse variance weighted	45	-0.104586782168146	0.0338231253796629	0.00198700435669072	-0.170880107912285	-0.0382934564240065	0.900696629608788	0.842922627167283	0.962430468042984	0.202680429877086
GCST90199674	ebi-a-GCST90018890	Peripheral artery disease	3-hydroxymyristate levels	Inverse variance weighted	20	0.0486363775318149	0.0483477255572042	0.314429841690217	-0.0461251645603054	0.143397919623935	1.04983853644629	0.954922432264055	1.15418898474773	0.874873994693374
GCST90199675	ebi-a-GCST90018890	Peripheral artery disease	Homoarginine levels	Inverse variance weighted	29	0.0045526163461305	0.0286755482851483	0.873855593209916	-0.0516514582927601	0.0607566909850211	1.00456299524834	0.949659805216434	1.06264033275823	0.978899578551605
GCST90199676	ebi-a-GCST90018890	Peripheral artery disease	1-oleoylglycerol (18:1) levels	Inverse variance weighted	31	-0.00096579042973791	0.0439770407988341	0.982478872582051	-0.0871607903954527	0.0852292095359769	0.999034675795735	0.916529714609487	1.08896663963322	0.99480925608966
GCST90199677	ebi-a-GCST90018890	Peripheral artery disease	3-methyl-2-oxobutyrate levels	Inverse variance weighted	22	0.0367058619529847	0.04404365175116	0.404620677743158	-0.0496196954792889	0.123031419385258	1.03738784072435	0.951591250148689	1.13091995319899	0.896215984814781
GCST90199678	ebi-a-GCST90018890	Peripheral artery disease	Tartronate (hydroxymalonate) levels	Inverse variance weighted	20	-0.0416618673387465	0.0416016715872039	0.316610772916196	-0.123201143649666	0.0398774089721732	0.959194060584927	0.884085816427376	1.04068318795043	0.874873994693374
GCST90199679	ebi-a-GCST90018890	Peripheral artery disease	2,3-dihydroxypyridine levels	Inverse variance weighted	23	0.145504034542845	0.0465249534822053	0.00176335369316611	0.0543151257177221	0.236692943367967	1.15662240101541	1.05581726491042	1.26705200131781	0.202680429877086
GCST90199680	ebi-a-GCST90018890	Peripheral artery disease	3-hydroxyoctanoate levels	Inverse variance weighted	21	-0.0539691058693305	0.0510648884946777	0.290569516875478	-0.154056287318899	0.0461180755802377	0.947461377045239	0.857223768825834	1.04719805217492	0.874873994693374
GCST90199681	ebi-a-GCST90018890	Peripheral artery disease	2-hydroxyoctanoate levels	Inverse variance weighted	22	-0.0186222587116538	0.0303840667896188	0.539945419241016	-0.0781750296193067	0.0409305121959991	0.98155006420951	0.924802544539575	1.04177971204583	0.911887988204479
GCST90199682	ebi-a-GCST90018890	Peripheral artery disease	Homocitrulline levels	Inverse variance weighted	29	0.0441376245193664	0.0364727293628924	0.226219750873973	-0.0273489250319027	0.115624174070635	1.04512617997948	0.973021670667916	1.12257390046485	0.825628718526022
GCST90199683	ebi-a-GCST90018890	Peripheral artery disease	Indoleacetate levels	Inverse variance weighted	31	0.00187873240052241	0.0380321024365255	0.96060164834272	-0.0726641883750675	0.0764216531761124	1.00188049832396	0.929913053212216	1.0794176180822	0.99480925608966
GCST90199684	ebi-a-GCST90018890	Peripheral artery disease	1-linoleoylglycerol (18:2) levels	Inverse variance weighted	18	-0.0866994200199051	0.0705558637827298	0.219144810427172	-0.224988913034055	0.0515900729942452	0.91695267183058	0.798525071930578	1.05294402384192	0.821391228225496
GCST90199685	ebi-a-GCST90018890	Peripheral artery disease	2-linoleoylglycerol (18:2) levels	Inverse variance weighted	23	-0.00616498889817301	0.0393218064196743	0.875415908819007	-0.0832357294807346	0.0709057516843886	0.993853975653787	0.920134218891303	1.07348004741417	0.978899578551605
GCST90199686	ebi-a-GCST90018890	Peripheral artery disease	Indolepropionate levels	Inverse variance weighted	17	0.0490635629274333	0.0497343316974672	0.323881457252026	-0.0484157271996024	0.146542853054469	1.05028710794159	0.952737625790573	1.1578245460737	0.879626123493818
GCST90199687	ebi-a-GCST90018890	Peripheral artery disease	Threonate levels	Inverse variance weighted	26	0.0104171714659067	0.0375066028881765	0.781210159966465	-0.0630957701949193	0.0839301131267327	1.01047161909577	0.938853555195464	1.08755288548219	0.968447804378147
GCST90199688	ebi-a-GCST90018890	Peripheral artery disease	N-acetylglycine levels	Inverse variance weighted	25	-0.0475646899202697	0.0319883201427657	0.137030847009186	-0.110261797400091	0.0151324175595511	0.953548786142436	0.895599638945602	1.0152474923105	0.758045030876805
GCST90199689	ebi-a-GCST90018890	Peripheral artery disease	Glycolithocholate levels	Inverse variance weighted	24	0.0237073507521009	0.0309448518774543	0.443607194902743	-0.0369445589277095	0.0843592604319113	1.02399060395713	0.963729564068397	1.08801970603246	0.902540983641952
GCST90199690	ebi-a-GCST90018890	Peripheral artery disease	EDTA levels	Inverse variance weighted	17	-0.129993059263316	0.0523775049547422	0.0130702641944117	-0.232652968974611	-0.0273331495520218	0.878101525570881	0.792428523096456	0.973037020672782	0.34047430266572
GCST90199691	ebi-a-GCST90018890	Peripheral artery disease	1-methylhistidine levels	Inverse variance weighted	32	-0.0261815277162367	0.0370326819520089	0.479576184286285	-0.0987655843421742	0.0464025289097007	0.974158236837409	0.905955053183814	1.04749597351782	0.904741977187664
GCST90199692	ebi-a-GCST90018890	Peripheral artery disease	Citramalate levels	Inverse variance weighted	25	0.0204041585411406	0.0351429502382403	0.561506971787179	-0.0484760239258104	0.0892843410080916	1.02061374644519	0.9526801805627	1.09339150817394	0.91229792604275
GCST90199693	ebi-a-GCST90018890	Peripheral artery disease	3-hydroxydecanoate levels	Inverse variance weighted	15	0.0667657022006531	0.0457100343256432	0.144115478349029	-0.0228259650776075	0.156357369478914	1.06904497394465	0.977432576374395	1.16924398054702	0.768529057571124
GCST90199694	ebi-a-GCST90018890	Peripheral artery disease	1,3-dimethylurate levels	Inverse variance weighted	26	0.0342186368273433	0.0418322888146717	0.413359581789357	-0.0477726492494131	0.1162099229041	1.03481082975359	0.953350507394236	1.12323163943364	0.896215984814781
GCST90199695	ebi-a-GCST90018890	Peripheral artery disease	Galactonate levels	Inverse variance weighted	16	-0.0860532642535736	0.0568133689277777	0.129857071309501	-0.197407467352018	0.0253009388448707	0.917545357549963	0.820856093101536	1.0256237241055	0.746640005879759
GCST90199696	ebi-a-GCST90018890	Peripheral artery disease	Trigonelline levels	Inverse variance weighted	25	0.0388981992323589	0.0290595799161827	0.180711624446891	-0.0180585774033592	0.095854975868077	1.03966463960435	0.982103501600362	1.10059943894129	0.790922188970768
GCST90199697	ebi-a-GCST90018890	Peripheral artery disease	Dodecanedioate levels	Inverse variance weighted	25	0.0161791111980543	0.0426166364646342	0.704210376355772	-0.0673494962726288	0.0997077186687374	1.01631070173241	0.934868411209021	1.10484794445032	0.951663086656639
GCST90199698	ebi-a-GCST90018890	Peripheral artery disease	Isobutyrylcarnitine (c4) levels	Inverse variance weighted	34	-0.0146586646204407	0.0264350833258819	0.579226070495685	-0.0664714279391691	0.0371540986982878	0.985448250555023	0.935689650056004	1.03785294030326	0.921496021243135
GCST90199699	ebi-a-GCST90018890	Peripheral artery disease	3-methylxanthine levels	Inverse variance weighted	26	0.0898157933060768	0.0482853801402851	0.062870917188877	-0.00482355176888188	0.184455138381036	1.09397274804051	0.995188062874836	1.20256303115025	0.577102220093692
GCST90199700	ebi-a-GCST90018890	Peripheral artery disease	3-hydroxylaurate levels	Inverse variance weighted	11	-0.0627038306687654	0.0694852205199092	0.366841611294189	-0.198894862887787	0.0734872015502566	0.93922160113418	0.819636062971759	1.07625476219126	0.889834699834104
GCST90199701	ebi-a-GCST90018890	Peripheral artery disease	Pyridoxate levels	Inverse variance weighted	25	-0.0242104570264907	0.0459964823621857	0.59864189945164	-0.114363562456375	0.0659426484033932	0.976080265189813	0.891933623349387	1.068165454415	0.933294720748659
GCST90199702	ebi-a-GCST90018890	Peripheral artery disease	5-hydroxyhexanoate levels	Inverse variance weighted	22	0.00584006219928566	0.0594448225597804	0.921739011312005	-0.110671790017884	0.122351914416455	1.00585714860823	0.895232524967289	1.13015174850049	0.991403021828088
GCST90199703	ebi-a-GCST90018890	Peripheral artery disease	Gamma-glutamylvaline levels	Inverse variance weighted	28	0.00898278336017108	0.0502689295699282	0.858177554842872	-0.0895443185968882	0.10750988531723	1.00902324963446	0.914347741617362	1.11350186801133	0.978899578551605
GCST90199704	ebi-a-GCST90018890	Peripheral artery disease	3-hydroxysebacate levels	Inverse variance weighted	21	-0.00168194961406477	0.0402661206383081	0.966681382382262	-0.0806035460651487	0.0772396468370191	0.998319464070494	0.922559371245085	1.08030093607627	0.99480925608966
GCST90199705	ebi-a-GCST90018890	Peripheral artery disease	Propionylglycine levels	Inverse variance weighted	22	-0.0950786415043917	0.0320021433162075	0.00296823514207829	-0.157802842404158	-0.032354440604625	0.90930142282454	0.854018141534843	0.968163364849317	0.230862733272756
GCST90199706	ebi-a-GCST90018890	Peripheral artery disease	Butyrylglycine levels	Inverse variance weighted	23	-0.00927937120196277	0.0260724305709946	0.721909907317648	-0.0603813351211121	0.0418225927171866	0.990763549301964	0.941405474157111	1.04270947808574	0.956168402408157
GCST90199707	ebi-a-GCST90018890	Peripheral artery disease	Pro-hydroxy-pro levels	Inverse variance weighted	28	0.0475316338343221	0.0416038365749234	0.253253729660279	-0.0340118858525277	0.129075153521172	1.04867937434617	0.96656001617942	1.13777562879751	0.857271610857887
GCST90199708	ebi-a-GCST90018890	Peripheral artery disease	Propionylcarnitine (c3) levels	Inverse variance weighted	24	-0.00450075889825219	0.0373325868239662	0.904040778773337	-0.0776726290732259	0.0686711112767215	0.995509354338975	0.925267282575515	1.07108388380254	0.987252020501304
GCST90199709	ebi-a-GCST90018890	Peripheral artery disease	Adrenate (22:4n6) levels	Inverse variance weighted	23	0.0403214915131692	0.0277252164217081	0.145856061138959	-0.0140199326733788	0.0946629156997171	1.0411454398163	0.986077888898485	1.09928823985818	0.768529057571124
GCST90199710	ebi-a-GCST90018890	Peripheral artery disease	Docosatrienoate (22:3n3) levels	Inverse variance weighted	23	0.00867344775880774	0.0266271865844758	0.744623692053312	-0.0435158379467648	0.0608627334643803	1.00871117109173	0.957417390445225	1.0627530237487	0.957633600276905
GCST90199711	ebi-a-GCST90018890	Peripheral artery disease	Docosadienoate (22:2n6) levels	Inverse variance weighted	21	-0.031142070084781	0.0530741133245473	0.557361065532952	-0.135167332200894	0.0728831920313317	0.969337849382606	0.873569723112945	1.07560489035425	0.91229792604275
GCST90199712	ebi-a-GCST90018890	Peripheral artery disease	3-carboxy-4-methyl-5-propyl-2-furanpropanoate (cmpf) levels	Inverse variance weighted	17	-0.0203314865100951	0.0625172964950545	0.745019277692	-0.142865387640402	0.102202414620212	0.979873804517126	0.86687075255925	1.10760764502	0.957633600276905
GCST90199713	ebi-a-GCST90018890	Peripheral artery disease	Docosapentaenoate n3 DPA; 22:5n3 levels	Inverse variance weighted	25	0.0639769370921946	0.0620708264999473	0.302677472407549	-0.0576818828477022	0.185635757032091	1.06606781185432	0.943950186423897	1.20398363792632	0.874873994693374
GCST90199714	ebi-a-GCST90018890	Peripheral artery disease	3-hydroxy-2-ethylpropionate levels	Inverse variance weighted	29	-0.0226177034367826	0.0402751817757145	0.574402770926433	-0.101557059717183	0.0563216528436179	0.977636159285066	0.903429628432401	1.05793791775468	0.917995296001149
GCST90199715	ebi-a-GCST90018890	Peripheral artery disease	Myristoleate (14:1n5) levels	Inverse variance weighted	21	-0.11279707290507	0.0611347383093565	0.0650292568225831	-0.232621159991408	0.00702701418126898	0.893331922975759	0.792453729842935	1.00705176157823	0.579878723258703
GCST90199716	ebi-a-GCST90018890	Peripheral artery disease	10-undecenoate (11:1n1) levels	Inverse variance weighted	18	0.0117548109955143	0.033798773084089	0.727999328986659	-0.0544907842493002	0.0780004062403288	1.01182417028832	0.946967235831578	1.0811230978658	0.957633600276905
GCST90199717	ebi-a-GCST90018890	Peripheral artery disease	1-methyl-4-imidazoleacetate levels	Inverse variance weighted	28	-0.0212993950997577	0.0333738441728998	0.523339445606107	-0.0867121296786413	0.0441133394791259	0.978925835092832	0.916941017749104	1.04510079935633	0.910629881226411
GCST90199718	ebi-a-GCST90018890	Peripheral artery disease	Sebacate (C10-DC) levels	Inverse variance weighted	18	-0.0172870598820114	0.0229309242452721	0.450924038228805	-0.0622316714027447	0.0276575516387219	0.982861504028102	0.93966516802487	1.0280435722981	0.902540983641952
GCST90199719	ebi-a-GCST90018890	Peripheral artery disease	Tauro-beta-muricholate levels	Inverse variance weighted	27	0.00525602612688098	0.0230931500396636	0.819956372281601	-0.0400065479508598	0.0505186002046217	1.00526986326437	0.960783147970886	1.05181642717383	0.978899578551605
GCST90199720	ebi-a-GCST90018890	Peripheral artery disease	Octanoylcarnitine (c8) levels	Inverse variance weighted	27	0.0225600545222844	0.0333168248733677	0.498319041320101	-0.0427409222295163	0.0878610312740852	1.02281645707378	0.958159595765191	1.09183638037408	0.907595525403615
GCST90199721	ebi-a-GCST90018890	Peripheral artery disease	Stearidonate (18:4n3) levels	Inverse variance weighted	27	0.0289352397949464	0.0504496054522654	0.566274118085588	-0.0699459868914938	0.127816466481387	1.0293579308859	0.932444182754628	1.13634442626635	0.914548474760537
GCST90199722	ebi-a-GCST90018890	Peripheral artery disease	Decanoylcarnitine (C10) levels	Inverse variance weighted	27	-0.0194789900937141	0.0340381847065744	0.567139903854296	-0.0861938321186	0.0472358519311718	0.980709499586897	0.917416389222601	1.04836923983338	0.914548474760537
GCST90199723	ebi-a-GCST90018890	Peripheral artery disease	5-dodecenoate (12:1n7) levels	Inverse variance weighted	15	-0.132383815350891	0.0597105819422344	0.026616849064251	-0.249416555957671	-0.0153510747441119	0.876004706493336	0.779255302328832	0.984766152383076	0.422334839789669
GCST90199724	ebi-a-GCST90018890	Peripheral artery disease	N-acetylisoleucine levels	Inverse variance weighted	20	0.017922237266553	0.0580410728327451	0.757484757871847	-0.0958382654856273	0.131682740018733	1.01808380433201	0.908610957937636	1.14074634868567	0.959565513467571
GCST90199725	ebi-a-GCST90018890	Peripheral artery disease	Campesterol levels	Inverse variance weighted	21	0.107982786107437	0.0455187150825957	0.0176790570917036	0.0187661045455496	0.197199467669325	1.11402856845332	1.01894329453859	1.21798696549856	0.386751472805521
GCST90199726	ebi-a-GCST90018890	Peripheral artery disease	N-acetylthreonine levels	Inverse variance weighted	22	0.0498730747132311	0.0492553678000866	0.311279498664999	-0.0466674461749386	0.146413595601401	1.05113767195829	0.95440473576697	1.15767489829353	0.874873994693374
GCST90199727	ebi-a-GCST90018890	Peripheral artery disease	1-oleoyl-GPC (18:1) levels	Inverse variance weighted	17	0.0255711924233908	0.054338871225567	0.637935350754787	-0.0809329951787206	0.132075380025502	1.02590094004477	0.922255484938296	1.1411943392835	0.945819292046729
GCST90199728	ebi-a-GCST90018890	Peripheral artery disease	10-nonadecenoate (19:1n9) levels	Inverse variance weighted	13	-0.0871956653367512	0.0627512214407931	0.164666993432633	-0.210188059360706	0.0357967286872033	0.916497751246855	0.810431822347885	1.03644514551155	0.781782963061003
GCST90199729	ebi-a-GCST90018890	Peripheral artery disease	Piperine levels	Inverse variance weighted	26	0.0158843890458673	0.0392580077018708	0.685760338775744	-0.0610613060497995	0.092830084141534	1.01601121658973	0.940765563387593	1.09727527495693	0.950744534138798
GCST90199730	ebi-a-GCST90018890	Peripheral artery disease	Carnitine C14 levels	Inverse variance weighted	22	-0.0133498005150579	0.0483276710224974	0.782367476251203	-0.108072035719153	0.0813724346890369	0.986738912864416	0.897562937509898	1.084774829119	0.968447804378147
GCST90199731	ebi-a-GCST90018890	Peripheral artery disease	10-heptadecenoate (17:1n7) levels	Inverse variance weighted	23	0.0353013471102348	0.0544149078976607	0.516503834269614	-0.0713518723691802	0.14195456658965	1.03593183683325	0.931134194082133	1.15252428423873	0.910629881226411
GCST90199732	ebi-a-GCST90018890	Peripheral artery disease	1-stearoyl-gpc (18:0) levels	Inverse variance weighted	34	0.00499444498890881	0.0372174502808332	0.893247333226995	-0.0679517575615242	0.0779406475393418	1.00500693801921	0.934305545667815	1.08105849328422	0.983907369408177
GCST90199733	ebi-a-GCST90018890	Peripheral artery disease	1-palmitoyl-GPC (16:0) levels	Inverse variance weighted	27	-0.000859195149972218	0.0474230400481958	0.985544978952254	-0.093808353644436	0.0920899633444916	0.999141173852491	0.910457231332332	1.09646345916379	0.99480925608966
GCST90199734	ebi-a-GCST90018890	Peripheral artery disease	Hyocholate levels	Inverse variance weighted	21	0.0482985793586165	0.0294865714261219	0.10142469794581	-0.00949510063658257	0.106092259353815	1.04948396279706	0.990549835494639	1.11192445720636	0.703603865372869
GCST90199735	ebi-a-GCST90018890	Peripheral artery disease	N-acetylhistidine levels	Inverse variance weighted	25	0.0171063737162565	0.0200273070003913	0.393020515281509	-0.0221471480045104	0.0563598954370234	1.01725352560804	0.978096299542862	1.05797837681794	0.894543294795133
GCST90199736	ebi-a-GCST90018890	Peripheral artery disease	Alpha-hydroxyisovalerate levels	Inverse variance weighted	22	0.0480781507428857	0.0368922342031582	0.192504721898421	-0.0242306282953044	0.120386929781076	1.04925265199461	0.976060576610973	1.12793319810161	0.797942703779479
GCST90199737	ebi-a-GCST90018890	Peripheral artery disease	N-acetylproline levels	Inverse variance weighted	20	-0.0272127616228867	0.0452672662171824	0.547735014497135	-0.115936603408564	0.0615110801627907	0.973154169636192	0.890531678180892	1.0634422795771	0.91229792604275
GCST90199738	ebi-a-GCST90018890	Peripheral artery disease	Stachydrine levels	Inverse variance weighted	24	-0.0146528830877784	0.0460571290006644	0.750374328216975	-0.104924855929081	0.075619089753524	0.985453947972741	0.900392179178005	1.07855166452204	0.957633600276905
GCST90199739	ebi-a-GCST90018890	Peripheral artery disease	Salicyluric glucuronide levels	Inverse variance weighted	17	-0.0107872229231313	0.0556817786446484	0.846387413493555	-0.119923509066642	0.0983490632203796	0.989270750521321	0.886988280683867	1.10334785605338	0.978899578551605
GCST90199740	ebi-a-GCST90018890	Peripheral artery disease	P-cresol sulfate levels	Inverse variance weighted	23	0.0716108742057917	0.0551095315876705	0.193797051677533	-0.0364038077060425	0.179625556117626	1.07423724930056	0.964250842935913	1.1967691563237	0.797942703779479
GCST90199741	ebi-a-GCST90018890	Peripheral artery disease	Gamma-glutamylglycine levels	Inverse variance weighted	25	-0.0671682360551433	0.0265228384341761	0.0113262750671554	-0.119152999386129	-0.015183472724158	0.935037881019161	0.887671977104166	0.984931215011427	0.33227854100871
GCST90199742	ebi-a-GCST90018890	Peripheral artery disease	1-linoleoyl-gpc (18:2) levels	Inverse variance weighted	30	-0.0857594244130144	0.0442427907828733	0.0525766482374491	-0.172475294347446	0.000956445521417285	0.917815008546694	0.841579080315293	1.00095690306129	0.541230202444329
GCST90199743	ebi-a-GCST90018890	Peripheral artery disease	Stearoylcarnitine levels	Inverse variance weighted	23	0.0588776613039565	0.0584487424646963	0.313772194060552	-0.0556818739268482	0.173437196534761	1.06064547481827	0.945839984394048	1.18938598686245	0.874873994693374
GCST90199744	ebi-a-GCST90018890	Peripheral artery disease	Eicosenoate (20:1) levels	Inverse variance weighted	23	-0.00916633769807028	0.0501619897409858	0.855006163229641	-0.107483837590402	0.0891511621942619	0.99087554510699	0.898091037648708	1.09324590128593	0.978899578551605
GCST90199745	ebi-a-GCST90018890	Peripheral artery disease	Aconitate [cis or trans] levels	Inverse variance weighted	24	-0.0391107117961601	0.0477415909642122	0.412662750362947	-0.132684230086016	0.0544628064936959	0.96164423789182	0.875741581296788	1.05597320033744	0.896215984814781
GCST90199746	ebi-a-GCST90018890	Peripheral artery disease	Erythronate levels	Inverse variance weighted	20	0.0770460938585667	0.0561269547338996	0.169842176589165	-0.0329627374198766	0.18705492513701	1.08009186084669	0.967574613243853	1.20569350611232	0.786295511702533
GCST90199747	ebi-a-GCST90018890	Peripheral artery disease	Isovalerylcarnitine (C5) levels	Inverse variance weighted	26	0.00901498444266794	0.0422565804627841	0.831062411670516	-0.0738079132643889	0.0918378821497247	1.0090557417985	0.928850096489254	1.0961870961794	0.978899578551605
GCST90199748	ebi-a-GCST90018890	Peripheral artery disease	Linolenate [alpha or gamma; (18:3n3 or 6)] levels	Inverse variance weighted	24	0.0375205885265101	0.0504200504716969	0.456779638815507	-0.0613027103980159	0.136343887451036	1.03823337255709	0.940538485899789	1.14607594697207	0.902540983641952
GCST90199749	ebi-a-GCST90018890	Peripheral artery disease	Gamma-glutamylthreonine levels	Inverse variance weighted	39	0.0154668159395787	0.0313606123514351	0.621876641340566	-0.0459999842692342	0.0769336161483916	1.01558704619723	0.955041977214256	1.07997038141939	0.945819292046729
GCST90199750	ebi-a-GCST90018890	Peripheral artery disease	Laurylcarnitine levels	Inverse variance weighted	26	-0.0832964473359743	0.0444596589007588	0.060995412183133	-0.170437378781462	0.00384448410951289	0.920078352011075	0.843295896191798	1.00385188361794	0.571139477364812
GCST90199751	ebi-a-GCST90018890	Peripheral artery disease	Gamma-glutamylmethionine levels	Inverse variance weighted	27	0.000565688857072392	0.0420485229182576	0.989266191551047	-0.0818494160627125	0.0829807937768573	1.00056584888919	0.921410697900887	1.08652094038421	0.994951629433524
GCST90199752	ebi-a-GCST90018890	Peripheral artery disease	Epiandrosterone sulfate levels	Inverse variance weighted	23	-0.00524822937043005	0.0230153092954655	0.819621283636963	-0.0503582355895424	0.0398617768486823	0.994765518524116	0.950888721296688	1.04066691998947	0.978899578551605
GCST90199753	ebi-a-GCST90018890	Peripheral artery disease	Gamma-glutamyltryptophan levels	Inverse variance weighted	24	-0.0203606161925064	0.0393845772510093	0.605177609945396	-0.0975543876044847	0.0568331552194719	0.979845261520124	0.907053007774007	1.05847919393334	0.938922807576591
GCST90199754	ebi-a-GCST90018890	Peripheral artery disease	7-methylxanthine levels	Inverse variance weighted	24	0.077737144950228	0.0510819657437864	0.128056211003901	-0.0223835079075933	0.177857797808049	1.08083851746544	0.977865144115309	1.19465542653511	0.744014016628568
GCST90199755	ebi-a-GCST90018890	Peripheral artery disease	3,7-dimethylurate levels	Inverse variance weighted	34	0.0178012038595342	0.0376542213864998	0.63638831527385	-0.0560010700580054	0.0916034777770739	1.01796058963724	0.945538124109216	1.09593017524369	0.945819292046729
GCST90199756	ebi-a-GCST90018890	Peripheral artery disease	1,7-dimethyluric acid levels	Inverse variance weighted	36	-0.00827592453840798	0.0350848364328829	0.813523281702258	-0.0770422039468584	0.0604903548700425	0.991758226649253	0.92585077822489	1.0623573509462	0.978899578551605
GCST90199757	ebi-a-GCST90018890	Peripheral artery disease	1,3,7-trimethylurate levels	Inverse variance weighted	27	0.0245600333913767	0.0389450926198567	0.528280973294721	-0.0517723481435425	0.100892414926296	1.02486411532897	0.949545007923341	1.10615762931148	0.911120765206426
GCST90199758	ebi-a-GCST90018890	Peripheral artery disease	N4-acetylcytidine levels	Inverse variance weighted	35	-0.0187019962916182	0.029640495659635	0.528066035855385	-0.0767973677845027	0.0393933752012663	0.98147180090308	0.926077487728555	1.04017958403313	0.911120765206426
GCST90199759	ebi-a-GCST90018890	Peripheral artery disease	Indolebutyrate levels	Inverse variance weighted	25	-0.062339157728415	0.0314959910130396	0.0477853024106657	-0.124071300113973	-0.000607015342857294	0.939564172296526	0.883316858044783	0.999393168853684	0.51587324608496
GCST90199760	ebi-a-GCST90018890	Peripheral artery disease	5-acetylamino-6-amino-3-methyluracil levels	Inverse variance weighted	34	0.0377328332959352	0.0305951573003136	0.217465981418977	-0.0222336750126794	0.0976993416045498	1.0384537555466	0.978011671457721	1.10263121993372	0.821391228225496
GCST90199761	ebi-a-GCST90018890	Peripheral artery disease	N1-methylinosine levels	Inverse variance weighted	29	-0.0233319639154533	0.0499368376243908	0.640335686383503	-0.121208165659259	0.0745442378283528	0.976938121733963	0.885849536945448	1.07739300399483	0.945819292046729
GCST90199762	ebi-a-GCST90018890	Peripheral artery disease	N6-carbamoylthreonyladenosine levels	Inverse variance weighted	32	-0.0187550401747853	0.0286739999403822	0.513061382746823	-0.0749560800579345	0.0374459997083639	0.981419741208278	0.927784233663528	1.0381559348449	0.910629881226411
GCST90199763	ebi-a-GCST90018890	Peripheral artery disease	1-methylxanthine levels	Inverse variance weighted	30	0.0230798370263436	0.0279273874585544	0.408564146255588	-0.031657842392423	0.0778175164451102	1.0233482373661	0.968838020673129	1.08092538956379	0.896215984814781
GCST90199764	ebi-a-GCST90018890	Peripheral artery disease	N2,n2-dimethylguanosine levels	Inverse variance weighted	18	-0.0229374780675672	0.0607849928395712	0.705910328408777	-0.142076064033127	0.0962011078979924	0.977323586022352	0.86755526422377	1.10098045759679	0.952177963742767
GCST90199765	ebi-a-GCST90018890	Peripheral artery disease	4-hydroxyhippurate levels	Inverse variance weighted	20	0.0276906703176052	0.0476273326139106	0.560968929029707	-0.0656589016056596	0.12104024224087	1.02807762030686	0.936450231491044	1.1286703316768	0.91229792604275
GCST90199766	ebi-a-GCST90018890	Peripheral artery disease	3-(3-amino-3-carboxypropyl)uridine levels	Inverse variance weighted	17	0.00267876626767032	0.0533880637761095	0.959982632536996	-0.101961838733504	0.107319371268845	1.00268235736789	0.903064013077793	1.1132897504689	0.99480925608966
GCST90199767	ebi-a-GCST90018890	Peripheral artery disease	5,6-dihydrouridine levels	Inverse variance weighted	31	-0.0619324038468473	0.0345705824773658	0.073216780101364	-0.129690745502484	0.00582593780878975	0.939946421405974	0.878367027875947	1.00584294158942	0.621233285708543
GCST90199768	ebi-a-GCST90018890	Peripheral artery disease	Phenylacetylglutamine levels	Inverse variance weighted	20	0.075866305188864	0.0688431516909351	0.270454396613124	-0.0590662721253688	0.210798882503097	1.07881833210213	0.942644296046044	1.234664017553	0.868386571522874
GCST90199769	ebi-a-GCST90018890	Peripheral artery disease	3-hydroxydodecanedioate levels	Inverse variance weighted	22	-0.000142604138622557	0.0397659635840802	0.997138724014539	-0.0780838927634198	0.0777986844861747	0.999857406028864	0.924886831976588	1.08090503381291	0.99820852521342
GCST90199770	ebi-a-GCST90018890	Peripheral artery disease	1-arachidonylglycerol (20:4) levels	Inverse variance weighted	24	0.0887528482832806	0.0343620583091657	0.00979812542123598	0.0214032139973159	0.156102482569245	1.09281053294771	1.0216339056902	1.16894599354027	0.326705704255719
GCST90199771	ebi-a-GCST90018890	Peripheral artery disease	7-methylguanine levels	Inverse variance weighted	22	0.00900957270324964	0.0367943780530147	0.806562702687048	-0.0631074082806591	0.0811265536871584	1.00905028106654	0.938842628800873	1.08450813638589	0.978899578551605
GCST90199772	ebi-a-GCST90018890	Peripheral artery disease	1-stearoyl-GPE (18:0) levels	Inverse variance weighted	39	0.00176347776591223	0.0294869345121167	0.952310628679793	-0.0560309138778365	0.0595578694096609	1.00176503360726	0.945509906060866	1.06136717989452	0.99480925608966
GCST90199773	ebi-a-GCST90018890	Peripheral artery disease	Phenol sulfate levels	Inverse variance weighted	20	-0.00183546788478619	0.0469814839340134	0.968836254043362	-0.0939191763954525	0.0902482406258801	0.998166215556267	0.910356337548039	1.09444593593038	0.99480925608966
GCST90199774	ebi-a-GCST90018890	Peripheral artery disease	Oleoylcarnitine levels	Inverse variance weighted	26	-0.010599213237893	0.0520316697957497	0.838582503549021	-0.112581286037562	0.0913828595617764	0.989456760489032	0.893524713073099	1.09568841975315	0.978899578551605
GCST90199775	ebi-a-GCST90018890	Peripheral artery disease	Gamma-glutamylisoleucine levels	Inverse variance weighted	16	0.000601488983297076	0.033691485014216	0.985756244325223	-0.0654338216445663	0.0666367996111604	1.00060166991407	0.936661031395241	1.06890718016041	0.99480925608966
GCST90199776	ebi-a-GCST90018890	Peripheral artery disease	Malonylcarnitine levels	Inverse variance weighted	21	-0.0155138656348181	0.040335386915537	0.700517704325713	-0.0945712239892707	0.0635434927196345	0.984605854471867	0.909762935372879	1.06560583088927	0.950744534138798
GCST90199777	ebi-a-GCST90018890	Peripheral artery disease	1-palmitoleoyl-GPC (16:1) levels	Inverse variance weighted	35	0.0151935169452436	0.0388106416037249	0.695443859789165	-0.0608753405980572	0.0912623744885443	1.01530952520367	0.940940529548899	1.0955564136062	0.950744534138798
GCST90199778	ebi-a-GCST90018890	Peripheral artery disease	N-methyl-2-pyridone-5-carboxamide levels	Inverse variance weighted	18	-0.00820772542473397	0.0271847513569617	0.762710096253572	-0.0614898380843788	0.0450743872349109	0.991825865987735	0.94036250157527	1.046105673923	0.959565513467571
GCST90199779	ebi-a-GCST90018890	Peripheral artery disease	Gamma-glutamyl-2-aminobutyrate levels	Inverse variance weighted	25	0.00173862520009536	0.0476358728632469	0.970885087413419	-0.0916276856118685	0.0951049360120592	1.00174013748519	0.912444802640699	1.09977425499568	0.99480925608966
GCST90199780	ebi-a-GCST90018890	Peripheral artery disease	1-stearoyl-GPG (18:0) levels	Inverse variance weighted	28	-0.0386525832154172	0.0366709027974255	0.291864793551786	-0.110527552698371	0.0332223862675368	0.962084895532927	0.895361660219868	1.03378041224739	0.874873994693374
GCST90199781	ebi-a-GCST90018890	Peripheral artery disease	Hexanoylglycine levels	Inverse variance weighted	27	-0.0293592562628646	0.0228780419171953	0.199389058163239	-0.0742002184205675	0.0154817058948383	0.971067539698352	0.928485775274303	1.01560216835549	0.80451145943902
GCST90199782	ebi-a-GCST90018890	Peripheral artery disease	Glutamine degradant levels	Inverse variance weighted	27	-0.0166223892404278	0.0543125313663885	0.75956602961951	-0.123074950718549	0.0898301722376935	0.983515000370429	0.884197388847587	1.09398847831294	0.959565513467571
GCST90199783	ebi-a-GCST90018890	Peripheral artery disease	5-methyluridine (ribothymidine) levels	Inverse variance weighted	27	0.0303079574499695	0.0273357788181676	0.267547316889041	-0.0232701690336391	0.083886083933578	1.03077191897213	0.976998493375045	1.08750500246026	0.866547566985329
GCST90199784	ebi-a-GCST90018890	Peripheral artery disease	Cysteine-glutathione disulfide levels	Inverse variance weighted	27	-0.0091536783276568	0.0396631696592795	0.817481566260076	-0.0868934908598447	0.0685861342045311	0.990888089046948	0.916774735322076	1.07099287009712	0.978899578551605
GCST90199785	ebi-a-GCST90018890	Peripheral artery disease	Isovalerylglycine levels	Inverse variance weighted	24	-0.0220910344375429	0.0307806305757838	0.472946773916742	-0.082421070366079	0.0382390014909933	0.978151185554977	0.920884120034856	1.03897952086131	0.902540983641952
GCST90199786	ebi-a-GCST90018890	Peripheral artery disease	2-hydroxy-3-methylvalerate levels	Inverse variance weighted	29	0.0659297910218759	0.0495428312156468	0.183266844425907	-0.0311741581607919	0.163033740204544	1.06815172069252	0.969306745695046	1.17707640381711	0.791893772210709
GCST90199787	ebi-a-GCST90018890	Peripheral artery disease	Homostachydrine levels	Inverse variance weighted	26	-0.0616159996658695	0.048096437091497	0.200161069577564	-0.155885016365204	0.0326530170334646	0.940243871438337	0.855657571332503	1.03319197702022	0.80451145943902
GCST90199788	ebi-a-GCST90018890	Peripheral artery disease	1-arachidonoyl-gpc (20:4n6) levels	Inverse variance weighted	28	0.080197822924312	0.021961939651624	0.000260537457951735	0.0371524212071291	0.123243224641495	1.08350138788858	1.03785119931559	1.13115951335862	0.121584147044143
GCST90199789	ebi-a-GCST90018890	Peripheral artery disease	2-palmitoyl-GPC (16:0) levels	Inverse variance weighted	17	0.052226017170071	0.0476358517916268	0.272921493907189	-0.0411402523415174	0.14559228668166	1.05361385042493	0.95969452110469	1.15672447992037	0.868386571522874
GCST90199790	ebi-a-GCST90018890	Peripheral artery disease	2-palmitoleoyl-GPC (16:1) levels	Inverse variance weighted	26	-0.0180868024341584	0.0391683938235121	0.644246024568046	-0.0948568543282421	0.0586832494599253	0.982075782089975	0.909503116585095	1.06043929281841	0.945819292046729
GCST90199791	ebi-a-GCST90018890	Peripheral artery disease	1-arachidonoyl-GPE (20:4n6) levels	Inverse variance weighted	34	0.0406152423891731	0.0260809297097514	0.119404638924085	-0.0105033798419397	0.091733864620286	1.04145132212569	0.989551588034289	1.09607307943583	0.726023756245984
GCST90199792	ebi-a-GCST90018890	Peripheral artery disease	1-palmitoyl-GPE (16:0) levels	Inverse variance weighted	18	-0.0439175817083557	0.0535923991664342	0.412515987582071	-0.148958684074567	0.0611235206578553	0.95703283123368	0.861604712159627	1.06303021226916	0.896215984814781
GCST90199793	ebi-a-GCST90018890	Peripheral artery disease	1-linoleoyl-GPE (18:2) levels	Inverse variance weighted	33	-0.0728656736498534	0.033046068538294	0.0274560215861547	-0.13763596798491	-0.00809537931479722	0.929725708299417	0.8714158572836	0.991937300024986	0.422334839789669
GCST90199794	ebi-a-GCST90018890	Peripheral artery disease	1-oleoyl-GPE (18:1) levels	Inverse variance weighted	30	-0.0904170310710461	0.0492393700302466	0.0663169746295485	-0.186926196330329	0.00609213418823717	0.913550127032258	0.829504954635973	1.0061107289792	0.587618762540303
GCST90199795	ebi-a-GCST90018890	Peripheral artery disease	2-hydroxypalmitate levels	Inverse variance weighted	22	0.061658355690376	0.0489895770972399	0.208174301495763	-0.0343612154202143	0.157677926800966	1.06359891013352	0.966222427155172	1.17078905420142	0.807324160925397
GCST90199796	ebi-a-GCST90018890	Peripheral artery disease	Docosapentaenoate (n6 DPA; 22:5n6) levels	Inverse variance weighted	17	0.12332456810676	0.063938878198663	0.053757133524305	-0.00199563316261904	0.24864476937614	1.13125152953561	0.998006356789283	1.28228644474141	0.54615264692592
GCST90199797	ebi-a-GCST90018890	Peripheral artery disease	Gulonate levels	Inverse variance weighted	23	0.00934347815988793	0.062868216359348	0.881853442305035	-0.113878225904434	0.13256518222421	1.00938726471862	0.892366616403881	1.14175343569218	0.982187060507499
GCST90199798	ebi-a-GCST90018890	Peripheral artery disease	Isobutyrylglycine levels	Inverse variance weighted	30	-0.0320438010201809	0.0360308045089393	0.373817914902679	-0.102664177857702	0.0385765758173401	0.968464161431891	0.902429978569437	1.03933031287902	0.894343942574727
GCST90199799	ebi-a-GCST90018890	Peripheral artery disease	Glutarylcarnitine (c5-dc) levels	Inverse variance weighted	32	0.0116386477074112	0.0259156868221887	0.653361948842448	-0.0391560984640787	0.0624333938789011	1.01170664029218	0.961600593054593	1.06442355943222	0.945819292046729
GCST90199800	ebi-a-GCST90018890	Peripheral artery disease	Carnitine C5:1 levels	Inverse variance weighted	26	0.0629827815415209	0.0458563608983224	0.169603262838103	-0.026895685819191	0.152861248902233	1.06500850126877	0.973462782200852	1.16516330003948	0.786295511702533
GCST90199801	ebi-a-GCST90018890	Peripheral artery disease	Hydroquinone sulfate levels	Inverse variance weighted	19	-0.00840932636347198	0.0491325074003297	0.864101056975582	-0.104709040868118	0.0878903881411742	0.991625933116091	0.90058651834095	1.09186843374007	0.978899578551605
GCST90199802	ebi-a-GCST90018890	Peripheral artery disease	Beta-hydroxyisovaleroylcarnitine levels	Inverse variance weighted	36	0.0385879186475855	0.0374114810286686	0.302331766626161	-0.034738584168605	0.111914421463776	1.03934210189318	0.965857873797018	1.11841714404739	0.874873994693374
GCST90199803	ebi-a-GCST90018890	Peripheral artery disease	Catechol sulfate levels	Inverse variance weighted	28	0.0233068622683524	0.0338183478584782	0.490711242292024	-0.0429770995342649	0.0895908240709698	1.02358058962127	0.957933326935177	1.0937266655097	0.905132726230347
GCST90199804	ebi-a-GCST90018890	Peripheral artery disease	7-alpha-hydroxy-3-oxo-4-cholestenoate (7-hoca) levels	Inverse variance weighted	27	-0.0107502855443889	0.0471907074029264	0.819797733284194	-0.103244072054125	0.0817435009653468	0.989307292264586	0.90190681636621	1.08517742716614	0.978899578551605
GCST90199805	ebi-a-GCST90018890	Peripheral artery disease	Octadecanedioate levels	Inverse variance weighted	26	-0.051446203263257	0.0385873931768206	0.182453505598678	-0.127077493889825	0.0241850873633113	0.949854747673547	0.880665423763435	1.02447991863063	0.790922188970768
GCST90199806	ebi-a-GCST90018890	Peripheral artery disease	Tetradecanedioate (C14-DC) levels	Inverse variance weighted	19	-0.0455644728787477	0.0203102221059216	0.0248693804901971	-0.085372508206354	-0.00575643755114143	0.955457999458363	0.918170194757436	0.994260098989762	0.422334839789669
GCST90199807	ebi-a-GCST90018890	Peripheral artery disease	Hexadecanedioate (C16-DC) levels	Inverse variance weighted	23	-0.0505340657705516	0.0267826505508809	0.0591844142468094	-0.103028060850278	0.00195992930917498	0.950721541058799	0.902101659386751	1.00196185122603	0.571139477364812
GCST90199808	ebi-a-GCST90018890	Peripheral artery disease	Glycerophosphoethanolamine levels	Inverse variance weighted	24	0.0174139360721234	0.040018092651648	0.663452408990386	-0.0610215255251066	0.0958493976693534	1.01756644261717	0.940802988279704	1.10059329959603	0.945819292046729
GCST90199809	ebi-a-GCST90018890	Peripheral artery disease	Taurolithocholate 3-sulfate levels	Inverse variance weighted	23	-0.103797124115531	0.0390512629715443	0.00786126594984882	-0.180337599539757	-0.0272566486913038	0.901408152848376	0.834988272166284	0.973111461689739	0.314450637993953
GCST90199810	ebi-a-GCST90018890	Peripheral artery disease	1-palmitoyl-GPI (16:0) levels	Inverse variance weighted	22	-0.00285372935662353	0.0494807007805526	0.954008635515208	-0.0998359028865065	0.0941284441732595	0.997150338658406	0.904985911427775	1.09870085857787	0.99480925608966
GCST90199811	ebi-a-GCST90018890	Peripheral artery disease	Glycolithocholate sulfate levels	Inverse variance weighted	23	-0.0474272535344325	0.0199925092712795	0.0176800673282524	-0.0866125717061403	-0.00824193536272459	0.953679847447412	0.917032311082148	0.991791936266732	0.386751472805521
GCST90199812	ebi-a-GCST90018890	Peripheral artery disease	3-(3-hydroxyphenyl)propionate levels	Inverse variance weighted	21	0.0377158675135869	0.0400053004140553	0.345797658873121	-0.0406945212979615	0.116126256325135	1.03843613751566	0.960122382093456	1.12313766641624	0.881368067107963
GCST90199813	ebi-a-GCST90018890	Peripheral artery disease	Deoxycarnitine levels	Inverse variance weighted	36	-0.0610142049221427	0.034639238075564	0.0781675465350932	-0.128907111550248	0.00687870170596272	0.940809875550058	0.879055615866742	1.00690241431401	0.647541805616157
GCST90199814	ebi-a-GCST90018890	Peripheral artery disease	Alpha-hydroxycaproate levels	Inverse variance weighted	20	-0.013603126766049	0.0438135770575415	0.756197920956015	-0.0994777377988303	0.0722714842667323	0.986488977653825	0.905310103839824	1.07494713568851	0.959565513467571
GCST90199815	ebi-a-GCST90018890	Peripheral artery disease	1-ribosyl-imidazoleacetate levels	Inverse variance weighted	37	-0.0288146800373309	0.0326008677013745	0.376770515333335	-0.092712380732025	0.0350830206573631	0.971596504011481	0.911455614796463	1.03570569019769	0.894543294795133
GCST90199816	ebi-a-GCST90018890	Peripheral artery disease	3,4-dihydroxybutyrate levels	Inverse variance weighted	23	0.0173122301638037	0.0534864428452764	0.746184018139376	-0.087521197812938	0.122145658140545	1.01746295536057	0.916199450020475	1.12991867164724	0.957633600276905
GCST90199817	ebi-a-GCST90018890	Peripheral artery disease	Indoleacetylglutamine levels	Inverse variance weighted	24	-0.0183354352313571	0.035650693615943	0.607036702732947	-0.0882107947186054	0.0515399242558913	0.98183163619381	0.915567859511226	1.05289122135157	0.938922807576591
GCST90199818	ebi-a-GCST90018890	Peripheral artery disease	Mannitol/sorbitol levels	Inverse variance weighted	27	-0.0918704173695919	0.0420656010963978	0.0289637423798322	-0.174318995518532	-0.00942183922065212	0.912223350187787	0.840028889462822	0.990622407236459	0.426834098229106
GCST90199819	ebi-a-GCST90018890	Peripheral artery disease	Tryptophan betaine levels	Inverse variance weighted	36	0.0131884300182134	0.0277800604790091	0.634969118919755	-0.0412604885206443	0.0676373485570712	1.01327578094618	0.959579138039092	1.0699772093318	0.945819292046729
GCST90199820	ebi-a-GCST90018890	Peripheral artery disease	Dihomo-linolenate (20:3n3 or n6) levels	Inverse variance weighted	25	0.0209641641438027	0.0567564266062315	0.711851393322733	-0.0902784320044111	0.132206760292017	1.02118545592666	0.913676753002106	1.14134427954932	0.953781874201053
GCST90199821	ebi-a-GCST90018890	Peripheral artery disease	1-linoleoyl-GPI (18:2) levels	Inverse variance weighted	22	-0.0338750053588645	0.0436266227578058	0.437468259045583	-0.119383185964164	0.0516331752464349	0.966692328446868	0.887467670444567	1.05298940907887	0.902540983641952
GCST90199822	ebi-a-GCST90018890	Peripheral artery disease	1-oleoyl-GPI (18:1) levels	Inverse variance weighted	33	-0.0902595587295912	0.0386334130224155	0.01947518568459	-0.165981048253526	-0.0145380692056568	0.913693997237289	0.847062287346999	0.985567098261647	0.41163498454618
GCST90199823	ebi-a-GCST90018890	Peripheral artery disease	O-cresol sulfate levels	Inverse variance weighted	21	-0.00432273204919469	0.0315410627770418	0.890990536994382	-0.0661432150921967	0.0574977509938073	0.995686597509089	0.935996805823408	1.05918288854318	0.983743495104207
GCST90199824	ebi-a-GCST90018890	Peripheral artery disease	4-vinylphenol sulfate levels	Inverse variance weighted	24	0.013061138966519	0.0274038646918929	0.633635104687823	-0.0406504358295911	0.0667727137626291	1.01314680821508	0.96016471047139	1.06905246964602	0.945819292046729
GCST90199825	ebi-a-GCST90018890	Peripheral artery disease	Pyrraline levels	Inverse variance weighted	23	-0.0253535270986619	0.0410988208322507	0.537306071134878	-0.105907215929873	0.0552001617325495	0.974965174485459	0.899508104227186	1.05675211484185	0.911887988204479
GCST90199826	ebi-a-GCST90018890	Peripheral artery disease	N6-acetyllysine levels	Inverse variance weighted	19	-0.0138384165515588	0.0361054283235768	0.701513645546699	-0.0846050560657694	0.0569282229626517	0.986256894178371	0.918875116901229	1.05857982594486	0.950744534138798
GCST90199827	ebi-a-GCST90018890	Peripheral artery disease	Thymol sulfate levels	Inverse variance weighted	19	0.0635504184953506	0.0436834003812318	0.145725857763927	-0.0220690462518638	0.149169883242565	1.06561321106181	0.978172693561328	1.16087018484969	0.768529057571124
GCST90199828	ebi-a-GCST90018890	Peripheral artery disease	N-acetylserine levels	Inverse variance weighted	25	-0.0156360250501193	0.0538764778539866	0.771648026761469	-0.121233921643933	0.0899618715436945	0.984485582942682	0.885826721312172	1.09413256532418	0.964560033451836
GCST90199829	ebi-a-GCST90018890	Peripheral artery disease	3-methyladipate levels	Inverse variance weighted	18	-0.0368317150204431	0.0474354583402021	0.437477690631642	-0.129805213367239	0.056141783326353	0.96383832121413	0.878266488832149	1.05774764408484	0.902540983641952
GCST90199830	ebi-a-GCST90018890	Peripheral artery disease	4-ethylphenylsulfate levels	Inverse variance weighted	23	0.0687386037472454	0.0436710506999312	0.115485491025681	-0.0168566556246198	0.154333863119111	1.07115617633957	0.983284622853402	1.16688040008276	0.726023756245984
GCST90199831	ebi-a-GCST90018890	Peripheral artery disease	1-stearoyl-2-oleoyl-GPE (18:0/18:1) levels	Inverse variance weighted	27	-0.0473314964591812	0.0349736405887158	0.175944573501221	-0.115879832013064	0.0212168390947018	0.953771173412814	0.890582236342115	1.02144351651295	0.790922188970768
GCST90199832	ebi-a-GCST90018890	Peripheral artery disease	Dimethylarginine (sdma + adma) levels	Inverse variance weighted	21	-0.0252061714366794	0.0395616610974148	0.524036048076151	-0.102747027187612	0.0523346843142536	0.975108851709722	0.902355215947481	1.05372834985418	0.910629881226411
GCST90199833	ebi-a-GCST90018890	Peripheral artery disease	Hexanoylglutamine levels	Inverse variance weighted	26	0.0128346446854658	0.0331508836968369	0.698638909609954	-0.0521410873603346	0.0778103767312662	1.01291736224223	0.949194937987034	1.08091767209337	0.950744534138798
GCST90199834	ebi-a-GCST90018890	Peripheral artery disease	Gamma-glutamylalanine levels	Inverse variance weighted	17	-0.108918890675621	0.0469324336740822	0.0202998281813196	-0.200906460676822	-0.0169313206744195	0.896803153646299	0.817988942107443	0.983211208598843	0.41163498454618
GCST90199835	ebi-a-GCST90018890	Peripheral artery disease	5alpha-androstan-3beta,17beta-diol disulfate levels	Inverse variance weighted	27	-0.0307912782169518	0.0325715493693604	0.344483917277614	-0.0946315149808982	0.0330489585469946	0.969677944865226	0.909708086516822	1.03360114161265	0.881368067107963
GCST90199836	ebi-a-GCST90018890	Peripheral artery disease	N-methylproline levels	Inverse variance weighted	22	-0.0255686110842367	0.0526046397050108	0.626930018411449	-0.128673704906058	0.0775364827375846	0.974755497639808	0.879260817234848	1.08062165577572	0.945819292046729
GCST90199837	ebi-a-GCST90018890	Peripheral artery disease	Carotenoid levels (cryptoxanthin)	Inverse variance weighted	29	0.0798398138740143	0.0386197934304932	0.0387031757558611	0.00414501875024774	0.155534608997781	1.08311355401387	1.00415362122216	1.16828236844948	0.483789696948264
GCST90199838	ebi-a-GCST90018890	Peripheral artery disease	5alpha-pregnan-3beta,20alpha-diol disulfate levels	Inverse variance weighted	32	-0.0187806518498139	0.0289466351094024	0.516465982744473	-0.0755160566642426	0.0379547529646147	0.981394605726682	0.92726484163424	1.03868423443293	0.910629881226411
GCST90199839	ebi-a-GCST90018890	Peripheral artery disease	Taurocholenate sulfate levels	Inverse variance weighted	43	-0.0255331965154468	0.0234242185639093	0.275698132362484	-0.071444664900709	0.0203782718698155	0.974790018796705	0.931047795791691	1.02058732649454	0.871280779475119
GCST90199840	ebi-a-GCST90018890	Peripheral artery disease	Pregnenediol disulfate (C21H34O8S2) levels	Inverse variance weighted	33	-0.019368011509609	0.0347962346272661	0.577792361451836	-0.0875686313790506	0.0488326083598325	0.980818343378133	0.916155992443972	1.05004456734573	0.920260871481878
GCST90199841	ebi-a-GCST90018890	Peripheral artery disease	Glycocholenate sulfate levels	Inverse variance weighted	36	-0.0248572106899049	0.0208201512559823	0.232516484261211	-0.0656647071516302	0.0159502857718205	0.975449185800967	0.936444794901957	1.01607817060843	0.835906339157686
GCST90199842	ebi-a-GCST90018890	Peripheral artery disease	Androstenediol (3beta,17beta) disulfate (1) levels	Inverse variance weighted	30	-0.0233891493036725	0.0402507316586535	0.56118228194724	-0.102280583354633	0.0555022847472883	0.976882256745551	0.902776212151024	1.05707143221075	0.91229792604275
GCST90199843	ebi-a-GCST90018890	Peripheral artery disease	Chiro-inositol levels	Inverse variance weighted	14	0.0357490877048215	0.0412233842225233	0.385830191666988	-0.0450487453713242	0.116546920780967	1.0363957694228	0.955950882516623	1.12361022989987	0.894543294795133
GCST90199844	ebi-a-GCST90018890	Peripheral artery disease	1-palmitoyl-2-linoleoyl-GPE (16:0/18:2) levels	Inverse variance weighted	25	-0.0609301902140699	0.0235137425382885	0.00956255728946655	-0.107017125589115	-0.0148432548390244	0.940888920737537	0.898510285340582	0.985266363234877	0.326705704255719
GCST90199845	ebi-a-GCST90018890	Peripheral artery disease	Sphinganine-1-phosphate levels	Inverse variance weighted	19	-0.0636339052030735	0.0500157222329926	0.203274347120349	-0.161664720779739	0.034396910373592	0.938348461146468	0.850726387609476	1.03499532559478	0.80451145943902
GCST90199846	ebi-a-GCST90018890	Peripheral artery disease	Glycosyl-N-stearoyl-sphingosine (d18:1/18:0) levels	Inverse variance weighted	34	0.0383889839028985	0.0401259454095916	0.338712508489472	-0.0402578690999009	0.117035836905698	1.03913536120214	0.960541713186263	1.12415971537438	0.881368067107963
GCST90199847	ebi-a-GCST90018890	Peripheral artery disease	4-allylphenol sulfate levels	Inverse variance weighted	27	-0.0195553242871134	0.0363383946286147	0.590476968133924	-0.0907785777591982	0.0516679291849714	0.980634640775467	0.913219895709986	1.053026005244	0.928900317866156
GCST90199848	ebi-a-GCST90018890	Peripheral artery disease	Succinylcarnitine levels	Inverse variance weighted	29	0.0252246137505348	0.0279271793209607	0.366404835115363	-0.029512657718548	0.0799618852196177	1.02554544626533	0.970918587949195	1.08324577921314	0.889834699834104
GCST90199849	ebi-a-GCST90018890	Peripheral artery disease	21-hydroxypregnenolone disulfate levels	Inverse variance weighted	38	-0.0167345198553036	0.0370007745669181	0.651070990033412	-0.0892560380064631	0.055786998295856	0.98340472441147	0.914611368321575	1.05737243761743	0.945819292046729
GCST90199850	ebi-a-GCST90018890	Peripheral artery disease	5alpha-androstan-3alpha,17alpha-diol monosulfate levels	Inverse variance weighted	29	-0.0349375397693138	0.0215705072004331	0.105298835960144	-0.0772157338821627	0.00734065434353503	0.965665730078206	0.925690129338342	1.00736766299324	0.709237739291018
GCST90199851	ebi-a-GCST90018890	Peripheral artery disease	Androstenediol (3beta,17beta) disulfate (2) levels	Inverse variance weighted	39	-0.0180683989644555	0.0250630029280748	0.470959255046443	-0.0671918847034822	0.0310550867745712	0.982093855858187	0.935015768898591	1.03154232666103	0.902540983641952
GCST90199852	ebi-a-GCST90018890	Peripheral artery disease	5alpha-androstan-3beta,17alpha-diol disulfate levels	Inverse variance weighted	24	0.0389629036758292	0.0335823724468864	0.245959688335584	-0.0268585463200682	0.104784353671727	1.03973191270266	0.973498936792375	1.11047111551483	0.85445823602358
GCST90199853	ebi-a-GCST90018890	Peripheral artery disease	5alpha-pregnan-3beta,20beta-diol monosulfate (1) levels	Inverse variance weighted	28	-0.00416781478995045	0.0263893778415828	0.874507767307733	-0.0558909953594527	0.0475553657795518	0.995840858496377	0.945642209661685	1.04870426184296	0.978899578551605
GCST90199854	ebi-a-GCST90018890	Peripheral artery disease	5alpha-pregnan-3beta,20alpha-diol monosulfate (2) levels	Inverse variance weighted	30	-0.0115661577623124	0.0346114859197232	0.738250462751936	-0.0794046701649699	0.0562723546403451	0.988500473105261	0.923666068705656	1.05788576460169	0.957633600276905
GCST90199855	ebi-a-GCST90018890	Peripheral artery disease	5alpha-androstan-3beta,17beta-diol monosulfate (2) levels	Inverse variance weighted	31	-0.0559296353062361	0.0250803100922759	0.0257460034665363	-0.105087043087097	-0.00677222752537531	0.945605670802962	0.900246158970986	0.993250652329124	0.422334839789669
GCST90199856	ebi-a-GCST90018890	Peripheral artery disease	Androstenediol (3alpha, 17alpha) monosulfate (3) levels	Inverse variance weighted	32	0.0343645451639703	0.0171069331239513	0.0445574930162625	0.000834956241025704	0.0678941340869149	1.03496182829619	1.00083530491402	1.07025199927595	0.513316323173587
GCST90199857	ebi-a-GCST90018890	Peripheral artery disease	5alpha-pregnan-diol disulfate levels	Inverse variance weighted	23	-0.0309801861976923	0.0273681723287413	0.257643419195667	-0.0846218039620253	0.0226614315666407	0.969494782263676	0.918859727804967	1.02292015243919	0.857271610857887
GCST90199858	ebi-a-GCST90018890	Peripheral artery disease	5alpha-androstan-3alpha,17beta-diol monosulfate (1) levels	Inverse variance weighted	21	-0.0268876558885151	0.021902719842283	0.219599270801405	-0.0698169867793898	0.0160416750023596	0.973470599070893	0.932564475917483	1.01617103345388	0.821391228225496
GCST90199859	ebi-a-GCST90018890	Peripheral artery disease	5alpha-androstan-3alpha,17beta-diol disulfate levels	Inverse variance weighted	29	-0.0406644795831723	0.0322232656683974	0.206963099232311	-0.103822080293231	0.0224931211268866	0.960151226249483	0.901385657427034	1.02274799878654	0.806030941457502
GCST90199860	ebi-a-GCST90018890	Peripheral artery disease	Andro steroid monosulfate C19H28O6S (1) levels	Inverse variance weighted	39	0.0495592678165914	0.0285464858245412	0.0825479269636399	-0.00639184439950939	0.105510380032692	1.05080786945737	0.993628539983512	1.11127763956121	0.660383415709119
GCST90199861	ebi-a-GCST90018890	Peripheral artery disease	Pregnenediol sulfate (C21H34O5S) levels	Inverse variance weighted	33	-0.0570685294118376	0.0412649880636142	0.166671918228466	-0.137947906016521	0.0238108471928463	0.944529339108513	0.871144071928661	1.02409658882443	0.783022434630377
GCST90199862	ebi-a-GCST90018890	Peripheral artery disease	4-hydroxycoumarin levels	Inverse variance weighted	22	0.0281769614136676	0.0442460406027174	0.524239184304681	-0.0585452781676586	0.114899200994994	1.02857768687878	0.943135535983962	1.12176035954486	0.910629881226411
GCST90199863	ebi-a-GCST90018890	Peripheral artery disease	16a-hydroxy DHEA 3-sulfate levels	Inverse variance weighted	24	0.00613518013903545	0.0310465396021104	0.84334835912988	-0.054716037481101	0.0669863977591719	1.00615403890429	0.946753952423588	1.06928093345891	0.978899578551605
GCST90199864	ebi-a-GCST90018890	Peripheral artery disease	Gamma-CEHC levels	Inverse variance weighted	36	0.0118443811449406	0.0329561194536207	0.719296968386667	-0.052749612984156	0.0764383752740372	1.0119148035894	0.948617504254697	1.07943566836023	0.956143528508198
GCST90199865	ebi-a-GCST90018890	Peripheral artery disease	2-hydroxyglutarate levels	Inverse variance weighted	28	-0.0706514819737839	0.039507744631222	0.0737285086195297	-0.148086661450979	0.00678369750341117	0.931786579964227	0.86235637864868	1.006806758897	0.621806699200853
GCST90199866	ebi-a-GCST90018890	Peripheral artery disease	N-acetyl-beta-alanine levels	Inverse variance weighted	26	0.0338000723703595	0.024532097893201	0.16826821980674	-0.0142828395003145	0.0818829842410336	1.03437778535537	0.985818676365469	1.08532880182525	0.785251692431453
GCST90199867	ebi-a-GCST90018890	Peripheral artery disease	Tridecenedioate (C13:1-DC) levels	Inverse variance weighted	24	0.0376518491749622	0.0413705521812617	0.362763278571572	-0.0434344331003106	0.118738131450235	1.03836966068726	0.957495332033255	1.12607499604847	0.889834699834104
GCST90199868	ebi-a-GCST90018890	Peripheral artery disease	N-acetyl-3-methylhistidine levels	Inverse variance weighted	24	0.0212592479463776	0.0284937839905636	0.45560625230317	-0.0345885686751271	0.0771070645678823	1.02148683567809	0.966002778311275	1.08015771682119	0.902540983641952
GCST90199869	ebi-a-GCST90018890	Peripheral artery disease	2-hydroxyhippurate levels	Inverse variance weighted	20	-0.00462976458360233	0.0421464584456495	0.9125287859817	-0.0872368231370754	0.0779772939698708	0.995380936255955	0.916460030991658	1.08109811094511	0.989640153081942
GCST90199870	ebi-a-GCST90018890	Peripheral artery disease	4-cholesten-3-one levels	Inverse variance weighted	25	-0.00158242507373279	0.0417392923556374	0.969757749381896	-0.0833914380907821	0.0802265879433166	0.998418826300668	0.919990957224849	1.08353255527486	0.99480925608966
GCST90199871	ebi-a-GCST90018890	Peripheral artery disease	Androstenediol (3beta,17beta) monosulfate (2) levels	Inverse variance weighted	29	0.0269061542887193	0.0456956708409727	0.555987469226875	-0.0626573605595872	0.116469669137026	1.02727139322517	0.939265247878653	1.12352343251512	0.91229792604275
GCST90199872	ebi-a-GCST90018890	Peripheral artery disease	Androstenediol (3beta,17beta) monosulfate (1) levels	Inverse variance weighted	33	-0.110253648461083	0.0400073569980148	0.00585426380965569	-0.188668068177192	-0.0318392287449736	0.895606937162172	0.828061320986078	0.968662302615257	0.281191220679311
GCST90199873	ebi-a-GCST90018890	Peripheral artery disease	Pregnenolone sulfate levels	Inverse variance weighted	35	-0.0616226719272711	0.0427397968867888	0.149355945536489	-0.145392673825377	0.022147329970835	0.940237597906375	0.864682688179216	1.02239440271241	0.771016617226563
GCST90199874	ebi-a-GCST90018890	Peripheral artery disease	S-methylmethionine levels	Inverse variance weighted	20	-0.0484308696075787	0.0466240145089598	0.298919279209334	-0.13981393804514	0.0429521988299824	0.952723199157977	0.86952000494067	1.04388799459047	0.874873994693374
GCST90199875	ebi-a-GCST90018890	Peripheral artery disease	13-HODE + 9-HODE levels	Inverse variance weighted	19	-0.0481342696167632	0.0489030316798696	0.324977924770444	-0.143984211709308	0.0477156724757812	0.95300581876051	0.865901419054599	1.04887238963414	0.879626123493818
GCST90199876	ebi-a-GCST90018890	Peripheral artery disease	Palmitoyl sphingomyelin (d18:1/16:0) levels	Inverse variance weighted	32	0.0252949561671837	0.047851882389551	0.597076418870284	-0.0684947333163363	0.119084645650704	1.02561758814769	0.933798378111235	1.12646526463829	0.932931904484819
GCST90199877	ebi-a-GCST90018890	Peripheral artery disease	Indole-3-carboxylate levels	Inverse variance weighted	15	0.00201612103170331	0.0290210709764681	0.944614764612426	-0.0548651780821741	0.0588974201455808	1.00201815477024	0.946612763498818	1.06066643215127	0.99480925608966
GCST90199878	ebi-a-GCST90018890	Peripheral artery disease	Sphingomyelin (d18:1/18:1, d18:2/18:0) levels	Inverse variance weighted	34	0.0427792802803087	0.0715384582584196	0.549846627721611	-0.0974360979061937	0.182994658466811	1.04370750259808	0.907160309146829	1.20080799390795	0.91229792604275
GCST90199879	ebi-a-GCST90018890	Peripheral artery disease	Ergothioneine levels	Inverse variance weighted	25	0.0157802488089047	0.0186258276113098	0.396870259599693	-0.0207263733092626	0.0522868709270719	1.0159054144501	0.979486941675414	1.05367796873706	0.895798695409617
GCST90199880	ebi-a-GCST90018890	Peripheral artery disease	Cis-4-decenoylcarnitine (C10:1) levels	Inverse variance weighted	28	0.0144613230286758	0.0308322655315418	0.639046673504089	-0.0459699174131461	0.0748925634704978	1.01456639383722	0.955070692755634	1.07776835297283	0.945819292046729
GCST90199881	ebi-a-GCST90018890	Peripheral artery disease	5-(galactosylhydroxy)-L-lysine levels	Inverse variance weighted	13	0.018775811965562	0.0475160627809217	0.692734679102005	-0.0743556710850445	0.111907295016169	1.01895318589713	0.928341450904702	1.1184091737346	0.950744534138798
GCST90199882	ebi-a-GCST90018890	Peripheral artery disease	2s,3R-dihydroxybutyrate levels	Inverse variance weighted	26	-0.000880496701529903	0.0511291443127748	0.98626028245615	-0.101093619554569	0.0993326261515088	0.999119890821945	0.903848411039157	1.10443360196692	0.99480925608966
GCST90199883	ebi-a-GCST90018890	Peripheral artery disease	Cysteinylglycine disulfide levels	Inverse variance weighted	18	-0.0184442008290196	0.0425839817397224	0.664923727155102	-0.101908805038876	0.0650204033808364	0.981724852496397	0.903111907168882	1.06718079825831	0.945819292046729
GCST90199884	ebi-a-GCST90018890	Peripheral artery disease	2,3-dihydroxyisovalerate levels	Inverse variance weighted	27	0.000345398125747375	0.0339611421330136	0.991885341197658	-0.0662184404549592	0.066909236706454	1.00034545778255	0.935926397772414	1.06919842979951	0.996869689645887
GCST90199885	ebi-a-GCST90018890	Peripheral artery disease	Alpha-ketoglutaramate levels	Inverse variance weighted	20	0.000503556740788814	0.0373316810424113	0.989237881756615	-0.0726665381023374	0.073673651583915	1.00050368354677	0.929910868172723	1.07645544863631	0.994951629433524
GCST90199886	ebi-a-GCST90018890	Peripheral artery disease	3-methylglutaconate levels	Inverse variance weighted	21	-0.0550129514851189	0.0324742544368805	0.090256128925709	-0.118662490181405	0.00863658721116694	0.946472889644557	0.888107495183793	1.00867399013081	0.68203769484019
GCST90199887	ebi-a-GCST90018890	Peripheral artery disease	(16 or 17)-methylstearate (a19:0 or i19:0) levels	Inverse variance weighted	20	-0.0161275594403208	0.0270776681050867	0.551440001119504	-0.0691997889262907	0.0369446700456492	0.984001793331364	0.933140230368824	1.03763560691905	0.91229792604275
GCST90199888	ebi-a-GCST90018890	Peripheral artery disease	Cinnamoylglycine levels	Inverse variance weighted	33	-0.013486472892552	0.0377687549083711	0.721031799774649	-0.0875132325129594	0.0605402867278554	0.986604062126624	0.916206747852999	1.06241039774674	0.956143528508198
GCST90199889	ebi-a-GCST90018890	Peripheral artery disease	2R,3R-dihydroxybutyrate levels	Inverse variance weighted	32	-0.0127060550789705	0.0322418939803178	0.69351809523927	-0.0759001672803934	0.0504880571224524	0.987374326036404	0.926908737760602	1.05178430194887	0.950744534138798
GCST90199890	ebi-a-GCST90018890	Peripheral artery disease	4-hydroxyglutamate levels	Inverse variance weighted	27	-0.0187191900154271	0.0432382496704869	0.665064707456206	-0.103466159369581	0.0660277793387273	0.981454925893082	0.901706536543199	1.06825639220998	0.945819292046729
GCST90199891	ebi-a-GCST90018890	Peripheral artery disease	S-methylcysteine levels	Inverse variance weighted	21	0.02978784118958	0.0363008072921283	0.411883585601166	-0.0413617411029915	0.100937423482152	1.03023593713484	0.959481983092077	1.10620741698935	0.896215984814781
GCST90199892	ebi-a-GCST90018890	Peripheral artery disease	Isoursodeoxycholate levels	Inverse variance weighted	20	0.0185438438049623	0.0456440365742101	0.684543564697404	-0.0709184678804895	0.108006155490414	1.01871684861328	0.931537839285925	1.11405460291779	0.950744534138798
GCST90199893	ebi-a-GCST90018890	Peripheral artery disease	Cis-4-decenoate (10:1n6) levels	Inverse variance weighted	22	0.0321222232919515	0.0265803886871727	0.226857547501781	-0.019975338534907	0.08421978511881	1.03264371070608	0.980222846740196	1.08786796472563	0.825628718526022
GCST90199894	ebi-a-GCST90018890	Peripheral artery disease	4-oxo-retinoic acid levels	Inverse variance weighted	16	0.0729225790198079	0.0518035736663295	0.159227422443491	-0.0286124253661978	0.174457583405814	1.075647256026	0.97179303381674	1.19060024010673	0.781782963061003
GCST90199895	ebi-a-GCST90018890	Peripheral artery disease	1-lignoceroyl-GPC (24:0) levels	Inverse variance weighted	16	0.0825621664727364	0.0479888917755882	0.0853518951458995	-0.0114960614074165	0.176620394352889	1.08606618824454	0.988569765813793	1.19317807001413	0.663199490722624
GCST90199896	ebi-a-GCST90018890	Peripheral artery disease	Sulfate levels	Inverse variance weighted	29	0.0356612068993926	0.0410046253506698	0.384471247987573	-0.0447078587879203	0.116030272586706	1.03630469412979	0.956276808895674	1.12302986863774	0.894543294795133
GCST90199897	ebi-a-GCST90018890	Peripheral artery disease	4-hydroxy-2-oxoglutaric acid levels	Inverse variance weighted	28	-0.0585066120358537	0.0421937101413371	0.16555788568292	-0.141206283912874	0.0241930598411671	0.943172004091942	0.868310174801326	1.02448808630666	0.781782963061003
GCST90199898	ebi-a-GCST90018890	Peripheral artery disease	Glycoursodeoxycholate levels	Inverse variance weighted	26	-0.0493430758624616	0.0406947683698145	0.225314751560741	-0.129104821867298	0.0304186701423748	0.951854515366164	0.878881834681957	1.03088604482401	0.825628718526022
GCST90199899	ebi-a-GCST90018890	Peripheral artery disease	1-(1-enyl-palmitoyl)-GPC (p-16:0) levels	Inverse variance weighted	29	0.0524475163567595	0.0375321401730729	0.162292488923438	-0.0211154783824634	0.126010511095982	1.05384725088394	0.979105892476171	1.13429409089443	0.781782963061003
GCST90199900	ebi-a-GCST90018890	Peripheral artery disease	Argininate levels	Inverse variance weighted	27	-0.0391540062045004	0.0383806086244697	0.307656976755719	-0.114379999108461	0.0360719866994602	0.961602604974749	0.891918963067219	1.03673047460987	0.874873994693374
GCST90199901	ebi-a-GCST90018890	Peripheral artery disease	1-methyl-5-imidazoleacetate levels	Inverse variance weighted	29	0.00325237775001674	0.0390713300258573	0.933659074778577	-0.0733274291006635	0.079832184600697	1.00325767246912	0.92929650148777	1.08310529067605	0.99480925608966
GCST90199902	ebi-a-GCST90018890	Peripheral artery disease	Hydantoin-5-propionate levels	Inverse variance weighted	18	-0.0315942895162378	0.036203531027715	0.382834629557876	-0.102553210330559	0.0393646312980836	0.968899595072495	0.902530124548952	1.04014968564158	0.894543294795133
GCST90199903	ebi-a-GCST90018890	Peripheral artery disease	2-oxoarginine levels	Inverse variance weighted	22	0.0492464120026147	0.0501848814382475	0.326444942134998	-0.0491159556163505	0.14760877962158	1.05047916952656	0.952070725349859	1.15905936001099	0.879626123493818
GCST90199904	ebi-a-GCST90018890	Peripheral artery disease	Pantoate levels	Inverse variance weighted	27	-0.0383201270805835	0.0432399652036977	0.37549892459201	-0.123070458879831	0.046430204718664	0.962404799732788	0.884201360528573	1.04752496421744	0.894543294795133
GCST90199905	ebi-a-GCST90018890	Peripheral artery disease	Formiminoglutamate levels	Inverse variance weighted	24	-0.0214701751864332	0.0304987440635797	0.481451980717721	-0.0812477135510495	0.038307363178183	0.978758668328649	0.921965279862035	1.03905054968211	0.904741977187664
GCST90199906	ebi-a-GCST90018890	Peripheral artery disease	1-(1-enyl-palmitoyl)-GPE (p-16:0) levels	Inverse variance weighted	23	0.0463262496262033	0.0384959034228462	0.228818760155133	-0.0291257210825753	0.121778220334982	1.04741607432286	0.971294344613742	1.12950357307619	0.829912601598928
GCST90199907	ebi-a-GCST90018890	Peripheral artery disease	S-methylcysteine sulfoxide levels	Inverse variance weighted	21	0.0390627538499259	0.0446501040234818	0.38164808891254	-0.0484514500360983	0.12657695773595	1.03983573529842	0.952703591908041	1.13493678998113	0.894543294795133
GCST90199908	ebi-a-GCST90018890	Peripheral artery disease	2-o-methylascorbic acid levels	Inverse variance weighted	29	0.0046713964452949	0.0274581593241505	0.86490962502098	-0.04914659583004	0.0584893887206298	1.00468232442736	0.952041554146295	1.06023373519854	0.978899578551605
GCST90199909	ebi-a-GCST90018890	Peripheral artery disease	Eicosanedioate (C20-DC) levels	Inverse variance weighted	15	-0.0702993643172215	0.0451913684938023	0.119804968409661	-0.158874446565074	0.0182757179306311	0.9321147362426	0.853103462315435	1.01844374088281	0.726023756245984
GCST90199910	ebi-a-GCST90018890	Peripheral artery disease	1-(1-enyl-stearoyl)-GPE (p-18:0) levels	Inverse variance weighted	23	0.06746239430646	0.0466715660871677	0.148325639008455	-0.0240138752243887	0.158938663837309	1.06979002864548	0.976272163668597	1.17226604217489	0.769095905969767
GCST90199911	ebi-a-GCST90018890	Peripheral artery disease	Beta-citrylglutamate levels	Inverse variance weighted	26	0.00221574205643957	0.02591907189171	0.93187428050789	-0.0485856388513121	0.0530171229641912	1.00221819862691	0.952575758318904	1.05444770023499	0.99480925608966
GCST90199912	ebi-a-GCST90018890	Peripheral artery disease	N-oleoyltaurine levels	Inverse variance weighted	20	0.00287942580685409	0.0417477282801557	0.945011878725365	-0.0789461216222511	0.0847049732359592	1.00288357533514	0.924089711558404	1.08839591340199	0.99480925608966
GCST90199913	ebi-a-GCST90018890	Peripheral artery disease	Docosadioate (C22-DC) levels	Inverse variance weighted	26	0.0798708701025737	0.0427310402176261	0.0616014722014904	-0.00388196872397355	0.163623708929121	1.08314719195829	0.996125556376063	1.17777104697052	0.571139477364812
GCST90199914	ebi-a-GCST90018890	Peripheral artery disease	Oleoyl-linoleoyl-glycerol (18:1/18:2) [2] levels	Inverse variance weighted	29	0.0558143296272061	0.045363975981107	0.218559782703966	-0.0330990632957637	0.144727722550176	1.05740133740882	0.967442716777871	1.15572484960955	0.821391228225496
GCST90199915	ebi-a-GCST90018890	Peripheral artery disease	Imidazole propionate levels	Inverse variance weighted	25	-0.0339950035977203	0.0447840253930861	0.447800086261658	-0.121771693368169	0.0537816861727284	0.966576334029641	0.885350476815767	1.05525420042281	0.902540983641952
GCST90199916	ebi-a-GCST90018890	Peripheral artery disease	Carnitine C18:2 levels	Inverse variance weighted	30	-0.0526007812343477	0.0309477082405557	0.0891936844593613	-0.113258289385837	0.0080567269171414	0.948758699164636	0.892919998570551	1.00808926967879	0.678647599147314
GCST90199917	ebi-a-GCST90018890	Peripheral artery disease	Pregnanediol-3-glucuronide levels	Inverse variance weighted	36	-0.0500492258445303	0.0324868997095307	0.12341485645287	-0.113723549275211	0.0136250975861499	0.951182600581434	0.892504655339562	1.01371834223614	0.729032907316532
GCST90199918	ebi-a-GCST90018890	Peripheral artery disease	Carboxyethyl-gaba levels	Inverse variance weighted	23	0.00710212911387357	0.0318459065455157	0.823523483530209	-0.0553158477153372	0.0695201059430843	1.00712740904452	0.946186249987507	1.07199361443069	0.978899578551605
GCST90199919	ebi-a-GCST90018890	Peripheral artery disease	Alliin levels	Inverse variance weighted	20	-0.0693338989296175	0.0370337816261899	0.0611817288086747	-0.14192011091695	0.00325231305771465	0.933015095320544	0.867690572721298	1.00325760756607	0.571139477364812
GCST90199920	ebi-a-GCST90018890	Peripheral artery disease	Trimethylamine n-oxide levels	Inverse variance weighted	15	0.0453094938919625	0.0618395965022715	0.463745157555748	-0.0758961152524897	0.166515103036415	1.04635164924501	0.926912493628281	1.18118137516098	0.902540983641952
GCST90199921	ebi-a-GCST90018890	Peripheral artery disease	Dihydroferulate levels	Inverse variance weighted	12	-0.0461500710043806	0.0651593824969474	0.478781079778303	-0.173862460698398	0.0815623186896363	0.954898648838081	0.840412479455212	1.08498083006083	0.904741977187664
GCST90199922	ebi-a-GCST90018890	Peripheral artery disease	Prolylglycine levels	Inverse variance weighted	31	0.049640269032157	0.0332918034519027	0.135944224341854	-0.0156116657335722	0.114892203797886	1.05089298961949	0.98450956463072	1.12175251039398	0.758045030876805
GCST90199923	ebi-a-GCST90018890	Peripheral artery disease	N-palmitoylglycine levels	Inverse variance weighted	22	-0.0278972112056871	0.0360453111446418	0.43896130085755	-0.0985460210491851	0.0427515986378109	0.972488322566153	0.906153989497348	1.04367861146	0.902540983641952
GCST90199924	ebi-a-GCST90018890	Peripheral artery disease	N-methyltaurine levels	Inverse variance weighted	30	0.0211344285148694	0.0334125692615756	0.527041079260002	-0.0443542072378187	0.0866230642675576	1.02135934222896	0.956615057479009	1.09048555926715	0.911120765206426
GCST90199925	ebi-a-GCST90018890	Peripheral artery disease	Succinimide levels	Inverse variance weighted	21	0.0413198432907755	0.0273181861861596	0.130396601029426	-0.0122238016340973	0.0948634882156482	1.0421853882477	0.987850605540999	1.09950874897947	0.746640005879759
GCST90199926	ebi-a-GCST90018890	Peripheral artery disease	N-acetylcarnosine levels	Inverse variance weighted	28	-0.00321035251878484	0.0250886013231914	0.898180152023137	-0.0523840111122401	0.0459633060746704	0.996794795152776	0.948964383996062	1.04703599039159	0.987252020501304
GCST90199927	ebi-a-GCST90018890	Peripheral artery disease	Histidine betaine (hercynine) levels	Inverse variance weighted	16	0.00612045060437083	0.0514977861758603	0.905395137910478	-0.0948152103003153	0.107056111509057	1.00613921883264	0.909540992746934	1.1129967046519	0.987324947566411
GCST90199928	ebi-a-GCST90018890	Peripheral artery disease	2-stearoyl-GPE (18:0) levels	Inverse variance weighted	32	-0.00575225201157394	0.0350092355110325	0.869489706297236	-0.0743703536131976	0.0628658495900497	0.994264260513455	0.928327820605277	1.06488397502707	0.978899578551605
GCST90199929	ebi-a-GCST90018890	Peripheral artery disease	Margaroylcarnitine (C17) levels	Inverse variance weighted	26	0.0218377095427196	0.0556575703618748	0.694793494593695	-0.087251128366555	0.130926547451994	1.0220778975205	0.916446920914378	1.13988405084895	0.950744534138798
GCST90199930	ebi-a-GCST90018890	Peripheral artery disease	(R)-3-hydroxybutyrylcarnitine levels	Inverse variance weighted	24	0.0281748714303604	0.0458592400992659	0.538966100030156	-0.0617092391642008	0.118058982024922	1.02857553717083	0.940156207658382	1.12531048250089	0.911887988204479
GCST90199931	ebi-a-GCST90018890	Peripheral artery disease	Lanthionine levels	Inverse variance weighted	28	0.0095760595276082	0.0447130663986042	0.83041689484301	-0.0780615506136561	0.0972136696688725	1.00962205669227	0.924907496167543	1.10209583291654	0.978899578551605
GCST90199932	ebi-a-GCST90018890	Peripheral artery disease	Mannonate levels	Inverse variance weighted	23	-0.00402589630852419	0.0190397970267934	0.832538962560645	-0.0413438984810392	0.0332921058639908	0.995982196747775	0.959499102919102	1.03385248951312	0.978899578551605
GCST90199933	ebi-a-GCST90018890	Peripheral artery disease	3b-hydroxy-5-cholenoic acid levels	Inverse variance weighted	30	0.0311805832317416	0.0366292128196686	0.394631011537748	-0.0406126738948088	0.102973840358292	1.03167178969185	0.960200968833156	1.10846241171719	0.894543294795133
GCST90199934	ebi-a-GCST90018890	Peripheral artery disease	2-hydroxydecanoate levels	Inverse variance weighted	18	0.000761133042270919	0.0466875240004493	0.986992897648955	-0.0907464139986097	0.0922686800831515	1.00076142277753	0.913249268768447	1.09665943304866	0.99480925608966
GCST90199935	ebi-a-GCST90018890	Peripheral artery disease	Glycohyocholate levels	Inverse variance weighted	18	-0.0522818459729901	0.0452907837566981	0.24835281674579	-0.141051782136118	0.0364880901901381	0.949061340027175	0.868444340630271	1.03716195154255	0.856751509495276
GCST90199936	ebi-a-GCST90018890	Peripheral artery disease	3-methyl catechol sulfate (2) levels	Inverse variance weighted	25	-0.0406577955101251	0.0401813679016102	0.311606465759841	-0.119413276597281	0.038097685577031	0.960157643991864	0.887440966382265	1.03883270689455	0.874873994693374
GCST90199937	ebi-a-GCST90018890	Peripheral artery disease	2-aminooctanoate levels	Inverse variance weighted	29	0.0124019786125807	0.0294564276476006	0.673734690583275	-0.0453326195767164	0.0701365768018778	1.01247920206031	0.955679551233253	1.07265467099492	0.950744534138798
GCST90199938	ebi-a-GCST90018890	Peripheral artery disease	3-methyl catechol sulfate (1) levels	Inverse variance weighted	27	-0.0164107539254933	0.0367299058572251	0.655022774314661	-0.0884013694056545	0.0555798615546679	0.983723168904405	0.915393392077994	1.05715343961853	0.945819292046729
GCST90199939	ebi-a-GCST90018890	Peripheral artery disease	4-methylcatechol sulfate levels	Inverse variance weighted	21	-0.0264131126949466	0.0597637070637529	0.658518820773403	-0.143549978539902	0.090723753150009	0.973932662543688	0.866277503820518	1.09496648243328	0.945819292046729
GCST90199940	ebi-a-GCST90018890	Peripheral artery disease	Guaiacol sulfate levels	Inverse variance weighted	24	0.0262656046705247	0.0441613603885471	0.552000972449846	-0.0602906616910276	0.112821871032077	1.02661358562816	0.941490838490634	1.11943251182978	0.91229792604275
GCST90199941	ebi-a-GCST90018890	Peripheral artery disease	Gamma-CEHC glucuronide levels	Inverse variance weighted	31	-0.00616340049036349	0.0205001143091849	0.76367987000299	-0.046343624536366	0.034016823555639	0.993855554300457	0.954713842717426	1.03460201226622	0.959565513467571
GCST90199942	ebi-a-GCST90018890	Peripheral artery disease	Dimethyl sulfone levels	Inverse variance weighted	23	0.0251626649944847	0.0417395830049007	0.54660916021826	-0.0566469176951206	0.10697224768409	1.02548191696846	0.944927647704549	1.11290336840489	0.91229792604275
GCST90199943	ebi-a-GCST90018890	Peripheral artery disease	2-piperidinone levels	Inverse variance weighted	22	0.0298320285250843	0.0518084294986432	0.564740785619891	-0.0717124932922564	0.131376550342425	1.03028146152164	0.930798468148092	1.14039711739865	0.914031329326991
GCST90199944	ebi-a-GCST90018890	Peripheral artery disease	Indolin-2-one levels	Inverse variance weighted	18	-0.0235245629185665	0.053601244540064	0.660747830628785	-0.128583002217092	0.081533876379959	0.976749982543906	0.879340572172213	1.08494997113892	0.945819292046729
GCST90199945	ebi-a-GCST90018890	Peripheral artery disease	Sphingomyelin (d18:1/14:0, d16:1/16:0) levels	Inverse variance weighted	28	-0.0174362518403555	0.0210338821134653	0.40712690946899	-0.0586626607827475	0.0237901571020366	0.982714879933375	0.943024834765691	1.0240754003922	0.896215984814781
GCST90199946	ebi-a-GCST90018890	Peripheral artery disease	3-acetylphenol sulfate levels	Inverse variance weighted	21	0.0494684719102882	0.0526165511273088	0.347130669205831	-0.0536599682992369	0.152596912119813	1.05071246473575	0.947754318230326	1.16485534522544	0.882001700341494
GCST90199947	ebi-a-GCST90018890	Peripheral artery disease	Sphingomyelin (d18:2/16:0, d18:1/16:1) levels	Inverse variance weighted	24	0.132352784360342	0.0854144721652519	0.121252967099519	-0.0350595810835515	0.299765149804236	1.14151095545343	0.965547886154453	1.34954183019335	0.726023756245984
GCST90199948	ebi-a-GCST90018890	Peripheral artery disease	S-allylcysteine levels	Inverse variance weighted	19	0.00690281534580447	0.0419459655459122	0.869286803254466	-0.0753112771241834	0.0891169078157924	1.00692669468893	0.927454745945618	1.09320845346844	0.978899578551605
GCST90199949	ebi-a-GCST90018890	Peripheral artery disease	6-oxopiperidine-2-carboxylate levels	Inverse variance weighted	27	-0.0543594541845086	0.0379535211630917	0.152068340915322	-0.128748355664168	0.0200294472951511	0.947091609266823	0.879195182198148	1.02023138263906	0.775200587217645
GCST90199950	ebi-a-GCST90018890	Peripheral artery disease	2-aminophenol sulfate levels	Inverse variance weighted	34	0.0554015463744844	0.0445433567284588	0.213585418254437	-0.0319034328132948	0.142706525562264	1.05696494991825	0.968600112551049	1.15339126114009	0.816993403159049
GCST90199951	ebi-a-GCST90018890	Peripheral artery disease	N-acetylalliin levels	Inverse variance weighted	29	-0.0137821993823846	0.0337590753824365	0.683088906995952	-0.0799499871319601	0.052385588367191	0.986312340307538	0.923162515237162	1.05378199026313	0.950744534138798
GCST90199952	ebi-a-GCST90018890	Peripheral artery disease	2-aminoheptanoate levels	Inverse variance weighted	27	0.000901303985058117	0.0351880539425132	0.97956528346662	-0.0680672817422678	0.069869889712384	1.00090171028155	0.934197617019392	1.07236864598397	0.99480925608966
GCST90199953	ebi-a-GCST90018890	Peripheral artery disease	3-methoxytyramine sulfate levels	Inverse variance weighted	20	0.00887552712904002	0.034193859719649	0.795199383773984	-0.058144437921472	0.0758954921795521	1.00891503140722	0.94351365844268	1.07884982002226	0.978276922041808
GCST90199954	ebi-a-GCST90018890	Peripheral artery disease	N2,N5-diacetylornithine levels	Inverse variance weighted	27	0.00682697258707332	0.0343347894365975	0.842391480958912	-0.0604692147086578	0.0741231598828044	1.00685032948648	0.941322747467376	1.07693943306322	0.978899578551605
GCST90199955	ebi-a-GCST90018890	Peripheral artery disease	Ferulic acid 4-sulfate levels	Inverse variance weighted	33	-0.00247071464474607	0.013905226290466	0.858972370507571	-0.0297249581740594	0.0247835288845672	0.997532335058516	0.970712483369532	1.02509319343789	0.978899578551605
GCST90199956	ebi-a-GCST90018890	Peripheral artery disease	1H-indole-7-acetic acid levels	Inverse variance weighted	29	0.00697124065756973	0.0324039614051249	0.829661719713267	-0.056540523696475	0.0704830050116144	1.00699559631922	0.94502818768375	1.07302633320568	0.978899578551605
GCST90199957	ebi-a-GCST90018890	Peripheral artery disease	3-(3-hydroxyphenyl)propionate sulfate levels	Inverse variance weighted	20	0.00264587059189392	0.0372471798087679	0.943369532899086	-0.0703586018332912	0.075650343017079	1.00264937399666	0.932059521716335	1.07858537330822	0.99480925608966
GCST90199958	ebi-a-GCST90018890	Peripheral artery disease	1-linolenoyl-GPC (18:3) levels	Inverse variance weighted	31	-0.0493433413967452	0.0449036036368754	0.271823622890262	-0.137354404525021	0.0386677217315305	0.951854262616191	0.871661250692666	1.03942504790782	0.868386571522874
GCST90199959	ebi-a-GCST90018890	Peripheral artery disease	O-sulfo-l-tyrosine levels	Inverse variance weighted	26	-0.0376981085247688	0.0490524432438522	0.442174380488252	-0.133840897282719	0.0584446802331814	0.963003619595653	0.874729225329251	1.06018633481151	0.902540983641952
GCST90199960	ebi-a-GCST90018890	Peripheral artery disease	N-formylanthranilic acid levels	Inverse variance weighted	25	0.00165790554754763	0.0338828726205915	0.960974690741646	-0.0647525247888118	0.068068335883907	1.00165928063277	0.937299393043038	1.07043845533748	0.99480925608966
GCST90199961	ebi-a-GCST90018890	Peripheral artery disease	Methionine sulfone levels	Inverse variance weighted	35	0.00833862994854327	0.0325388558925079	0.79774479625092	-0.0554375276007723	0.0721147874978588	1.00837349315968	0.946071125157338	1.07477870814201	0.978827970860024
GCST90199962	ebi-a-GCST90018890	Peripheral artery disease	Acisoga levels	Inverse variance weighted	26	0.0157755657167879	0.031230574219493	0.613466052839452	-0.0454363597534185	0.0769874911869942	1.0159006568826	0.955580414010083	1.08002856643273	0.942757929720343
GCST90199963	ebi-a-GCST90018890	Peripheral artery disease	17alpha-hydroxypregnanolone glucuronide levels	Inverse variance weighted	33	0.0253932243862033	0.0329955761296993	0.441540280250173	-0.0392781048280073	0.090064553600414	1.02571837871364	0.96148327881937	1.09424491887456	0.902540983641952
GCST90199964	ebi-a-GCST90018890	Peripheral artery disease	Etiocholanolone glucuronide levels	Inverse variance weighted	22	0.00632348043446379	0.0376191442710144	0.866510835216209	-0.0674100423367245	0.0800570032056521	1.00634351584578	0.934811810319773	1.08334882027049	0.978899578551605
GCST90199965	ebi-a-GCST90018890	Peripheral artery disease	Fructosyllysine levels	Inverse variance weighted	27	0.108118125072337	0.0425066578501935	0.0109730019392661	0.0248050756859575	0.191431174458716	1.11417935012973	1.02511528115529	1.21098148381564	0.33227854100871
GCST90199966	ebi-a-GCST90018890	Peripheral artery disease	1-(1-enyl-oleoyl)-GPE (p-18:1) levels	Inverse variance weighted	17	-0.0264453971955359	0.0517924961775469	0.609629165776515	-0.127958689703528	0.0750678953124561	0.973901220121624	0.879889726899351	1.0779573366503	0.938922807576591
GCST90199967	ebi-a-GCST90018890	Peripheral artery disease	N-acetyltaurine levels	Inverse variance weighted	20	-0.0037875040298449	0.0418642157499781	0.927912813431734	-0.085841366899802	0.0782663588401122	0.996219659516702	0.917739803583766	1.08141066360209	0.994682827194428
GCST90199968	ebi-a-GCST90018890	Peripheral artery disease	1-palmitoyl-GPG (16:0) levels	Inverse variance weighted	24	-0.0974203552577754	0.0417979957549709	0.0197669541676317	-0.179344426937518	-0.0154962835780325	0.907174590365047	0.835817971590558	0.984623166020097	0.41163498454618
GCST90199969	ebi-a-GCST90018890	Peripheral artery disease	1-oleoyl-GPG (18:1) levels	Inverse variance weighted	26	-0.0362239738386453	0.0291900192935057	0.214616381059612	-0.0934364116539165	0.020988463976626	0.964424263487117	0.910795931591756	1.02121027086402	0.818700091235577
GCST90199970	ebi-a-GCST90018890	Peripheral artery disease	Octadecenedioylcarnitine (C18:1-DC) levels	Inverse variance weighted	17	-0.0547500550346398	0.0281533174055142	0.0518098179765085	-0.109930557149448	0.000430447080168136	0.946721746718106	0.89589634673255	1.00043053973581	0.537287001237866
GCST90199971	ebi-a-GCST90018890	Peripheral artery disease	3-methylglutarylcarnitine (2) levels	Inverse variance weighted	30	-0.0443935236359134	0.0329574990051694	0.177982456100395	-0.108990221686045	0.0202031744142186	0.956577447559934	0.896739186052661	1.0204086398947	0.790922188970768
GCST90199972	ebi-a-GCST90018890	Peripheral artery disease	Sphingomyelin (d18:1/24:1, d18:2/24:0) levels	Inverse variance weighted	20	-0.029567109958865	0.0664542012815464	0.656374233029076	-0.159817344470696	0.100683124552966	0.970865720696299	0.852299451956948	1.1059261453928	0.945819292046729
GCST90199973	ebi-a-GCST90018890	Peripheral artery disease	Methyl glucopyranoside (alpha + beta) levels	Inverse variance weighted	27	-0.031298894795457	0.0188172413641053	0.0962505143104309	-0.0681806878691034	0.00558289827818936	0.969185845174149	0.934091679293054	1.0055985116973	0.699134387880348
GCST90199974	ebi-a-GCST90018890	Peripheral artery disease	9-hydroxystearate levels	Inverse variance weighted	25	0.0217365458659111	0.0433445829554179	0.616031655148205	-0.063218836726708	0.10669192845853	1.02197450559225	0.93873802085392	1.11259144391579	0.945662628516981
GCST90199975	ebi-a-GCST90018890	Peripheral artery disease	Sphingomyelin (d18:2/14:0, d18:1/14:1) levels	Inverse variance weighted	22	0.02834936437935	0.0593340231650145	0.632797742425039	-0.0879453210240784	0.144644049782778	1.02875503200941	0.915810950959245	1.15562815095861	0.945819292046729
GCST90199976	ebi-a-GCST90018890	Peripheral artery disease	1-dihomo-linolenylglycerol (20:3) levels	Inverse variance weighted	24	0.019009354710073	0.0414124779666584	0.646216351942751	-0.0621591021045774	0.100177811524723	1.01919118281084	0.939733361340967	1.10536744767377	0.945819292046729
GCST90199977	ebi-a-GCST90018890	Peripheral artery disease	4-hydroxychlorothalonil levels	Inverse variance weighted	23	0.0143522516704951	0.0280549965967251	0.608948067023002	-0.040635541659086	0.0693400450000763	1.01445573973738	0.960179011434801	1.0718006076266	0.938922807576591
GCST90199978	ebi-a-GCST90018890	Peripheral artery disease	Vanillactate levels	Inverse variance weighted	24	0.0885962190380701	0.0441194428335222	0.0446327484333575	0.00212211108436668	0.175070326991774	1.09263938026288	1.00212436435571	1.19132999632119	0.513316323173587
GCST90199979	ebi-a-GCST90018890	Peripheral artery disease	Carnitine C14:1 levels	Inverse variance weighted	34	0.0259886384529124	0.0355924734795157	0.46528486807596	-0.0437726095669384	0.0957498864727632	1.02632928771867	0.957171584390058	1.10048378368894	0.902540983641952
GCST90199980	ebi-a-GCST90018890	Peripheral artery disease	N-formylphenylalanine levels	Inverse variance weighted	34	-0.00602123205129634	0.0377662815088366	0.873326896519473	-0.0800431438086161	0.0680006797060234	0.993996859237583	0.923076520490783	1.07036603601277	0.978899578551605
GCST90199981	ebi-a-GCST90018890	Peripheral artery disease	2-acetamidophenol sulfate levels	Inverse variance weighted	24	-0.0386974364680892	0.0498069311891037	0.437188965806515	-0.136319021598733	0.0589241486625541	0.96204174386377	0.872564221248622	1.06069478257089	0.902540983641952
GCST90199982	ebi-a-GCST90018890	Peripheral artery disease	4-vinylguaiacol sulfate levels	Inverse variance weighted	21	0.00262792831833676	0.0444031421924659	0.952806042238948	-0.0844022303788965	0.08965808701557	1.0026313843487	0.919061507279704	1.09380023526004	0.99480925608966
GCST90199983	ebi-a-GCST90018890	Peripheral artery disease	5alpha-androstan-3alpha,17beta-diol monosulfate (2) levels	Inverse variance weighted	35	0.0203601723273007	0.0418017414561768	0.626212147827275	-0.0615712409268059	0.102291585581407	1.02056885449801	0.940285956510265	1.10770641586202	0.945819292046729
GCST90199984	ebi-a-GCST90018890	Peripheral artery disease	Vanillic alcohol sulfate levels	Inverse variance weighted	27	0.00742455121147211	0.0339055402730466	0.826667557219099	-0.0590303077236993	0.0738794101466435	1.00745218153039	0.942678198293772	1.07667696135055	0.978899578551605
GCST90199985	ebi-a-GCST90018890	Peripheral artery disease	Methyl-4-hydroxybenzoate sulfate levels	Inverse variance weighted	21	-0.0444760905009659	0.0443393605978829	0.315820471850884	-0.131381237272817	0.0424290562708846	0.956498469219451	0.876883410019199	1.04334203517332	0.874873994693374
GCST90199986	ebi-a-GCST90018890	Peripheral artery disease	Eugenol sulfate levels	Inverse variance weighted	23	0.034612432768993	0.0402704677100481	0.390065188729537	-0.0443176839427013	0.113542549480687	1.03521841430603	0.956649996851114	1.12023955348957	0.894543294795133
GCST90199987	ebi-a-GCST90018890	Peripheral artery disease	2-methoxyresorcinol sulfate levels	Inverse variance weighted	27	0.00594617639828163	0.0428188957417592	0.889554421591538	-0.0779788592555665	0.0898712120521297	1.00596388999715	0.92498398118679	1.09403337631838	0.983609924752843
GCST90199988	ebi-a-GCST90018890	Peripheral artery disease	Tyramine O-sulfate levels	Inverse variance weighted	22	-0.0100925583771686	0.0598049513473013	0.865987069240509	-0.127310263017879	0.107125146263542	0.989958200584014	0.88046045589666	1.11307354275836	0.978899578551605
GCST90199989	ebi-a-GCST90018890	Peripheral artery disease	4-methylguaiacol sulfate levels	Inverse variance weighted	14	0.183050833944406	0.0548248278585667	0.000841317363967003	0.0755941713416151	0.290507496547196	1.20087545176523	1.07852478906224	1.33710589249062	0.202680429877086
GCST90199990	ebi-a-GCST90018890	Peripheral artery disease	3-hydroxypyridine sulfate levels	Inverse variance weighted	24	0.0541924212508852	0.0424888066888758	0.202149405087298	-0.0290856398593114	0.137470482361082	1.05568771936392	0.971333276059428	1.14736783788268	0.80451145943902
GCST90199991	ebi-a-GCST90018890	Peripheral artery disease	Arabonate/xylonate levels	Inverse variance weighted	25	-0.0497981582990623	0.0462479697306707	0.281585621101337	-0.140444178971177	0.0408478623730524	0.951421441643619	0.868972170499524	1.04169361269518	0.871645920156043
GCST90199992	ebi-a-GCST90018890	Peripheral artery disease	Octadecanedioylcarnitine (C18-DC) levels	Inverse variance weighted	27	-0.0725569051226764	0.029255084539565	0.0131328291415403	-0.129896870820224	-0.0152169394251289	0.930012822660705	0.878185992851826	0.984898253164542	0.34047430266572
GCST90199993	ebi-a-GCST90018890	Peripheral artery disease	Phenylacetylcarnitine levels	Inverse variance weighted	27	-0.00711058983673333	0.0420927729625976	0.865854360852839	-0.0896124248434245	0.0753912451699579	0.992914630594395	0.914285470945187	1.07830595036056	0.978899578551605
GCST90199994	ebi-a-GCST90018890	Peripheral artery disease	Ethylparaben sulfate levels	Inverse variance weighted	17	0.00876713021757737	0.0490698237323164	0.858199630122948	-0.0874097242977629	0.104943984732918	1.00880567406099	0.916301587686487	1.11064839534673	0.978899578551605
GCST90199995	ebi-a-GCST90018890	Peripheral artery disease	Sphingomyelin (d18:1/20:2, d18:2/20:1, d16:1/22:2) levels	Inverse variance weighted	27	-0.0625526899420456	0.0448859441860734	0.163440864461739	-0.150529140546749	0.0254237606626583	0.93936356649763	0.860252661409262	1.02574970081185	0.781782963061003
GCST90199996	ebi-a-GCST90018890	Peripheral artery disease	Sphingomyelin (d18:1/20:1, d18:2/20:0) levels	Inverse variance weighted	29	0.0444830997411009	0.0644418997930798	0.490016706425187	-0.0818230238533356	0.170789223335537	1.04548730755498	0.921435016285855	1.18624069081336	0.905132726230347
GCST90199997	ebi-a-GCST90018890	Peripheral artery disease	Behenoyl sphingomyelin (d18:1/22:0) levels	Inverse variance weighted	19	0.0567817597659538	0.0528184712522264	0.282358596539403	-0.04674244388841	0.160305963420318	1.05842479431308	0.954333160278094	1.17386997732558	0.871645920156043
GCST90199998	ebi-a-GCST90018890	Peripheral artery disease	Propyl 4-hydroxybenzoate sulfate levels	Inverse variance weighted	27	-0.0195481284919747	0.0429738471145222	0.64919247626865	-0.103776868836438	0.0646806118524889	0.980641697246836	0.901426411307003	1.0668182408643	0.945819292046729
GCST90199999	ebi-a-GCST90018890	Peripheral artery disease	4-methoxyphenol sulfate levels	Inverse variance weighted	20	-0.0291534481390172	0.0431572416960422	0.499347388240013	-0.11374164186326	0.0554347455852255	0.971267413853984	0.892488507766577	1.05700004090286	0.907595525403615
GCST90200000	ebi-a-GCST90018890	Peripheral artery disease	Umbelliferone sulfate levels	Inverse variance weighted	23	0.0286049819189916	0.034968650664637	0.413346970623081	-0.0399335733836969	0.0971435372216801	1.02901803345204	0.960853263263532	1.10201854294904	0.896215984814781
GCST90200001	ebi-a-GCST90018890	Peripheral artery disease	Sphingomyelin (d18:1/20:0, d16:1/22:0) levels	Inverse variance weighted	25	0.0293911801906913	0.0630929632688288	0.641330550969	-0.0942710278162132	0.153053388197596	1.02982736375685	0.91003608372146	1.16538719520377	0.945819292046729
GCST90200002	ebi-a-GCST90018890	Peripheral artery disease	6-hydroxyindole sulfate levels	Inverse variance weighted	17	-0.062205852086608	0.0597399806833083	0.297747130616753	-0.179296214225892	0.0548845100526763	0.939689429850116	0.835858269612825	1.05641860190132	0.874873994693374
GCST90200003	ebi-a-GCST90018890	Peripheral artery disease	P-cresol glucuronide levels	Inverse variance weighted	24	0.0434274924497434	0.0541908263272115	0.422911176787682	-0.062786527151591	0.149641512051078	1.04438426582197	0.939143934022615	1.16141781380046	0.90017464033638
GCST90200004	ebi-a-GCST90018890	Peripheral artery disease	N-carbamoylalanine levels	Inverse variance weighted	23	0.0886193602578953	0.0454148224166821	0.0510176590272614	-0.000393691678801558	0.177632412194592	1.09266466556354	0.999606385807599	1.19438619873011	0.535367405838194
GCST90200005	ebi-a-GCST90018890	Peripheral artery disease	Citraconate/glutaconate levels	Inverse variance weighted	25	0.0688231708846016	0.0425005507741878	0.105372464123237	-0.0144779086328065	0.15212425040201	1.07124676478141	0.985626392326426	1.16430489279611	0.709237739291018
GCST90200006	ebi-a-GCST90018890	Peripheral artery disease	1,2,3-benzenetriol sulfate (2) levels	Inverse variance weighted	24	-0.00485289931495984	0.0326325633415591	0.881779790299966	-0.0688127234644158	0.0591069248344961	0.995158856975867	0.933501486633487	1.06088867002131	0.982187060507499
GCST90200007	ebi-a-GCST90018890	Peripheral artery disease	3-methoxycatechol sulfate (2) levels	Inverse variance weighted	22	0.0144580556903056	0.0423133860001783	0.73258429049952	-0.068476180870044	0.0973922922506551	1.01456307891093	0.933815702516197	1.10229270970239	0.957633600276905
GCST90200008	ebi-a-GCST90018890	Peripheral artery disease	C-glycosyltryptophan levels	Inverse variance weighted	32	0.0290770336507103	0.0403567967612236	0.471217785595614	-0.0500222880012879	0.108176355302708	1.02950389786425	0.951208223734338	1.11424423093896	0.902540983641952
GCST90200009	ebi-a-GCST90018890	Peripheral artery disease	3-methoxycatechol sulfate (1) levels	Inverse variance weighted	22	0.0266566447861619	0.0406056291961679	0.511517528388703	-0.0529303884383273	0.106243678010651	1.02701511122459	0.948446032993895	1.1120928360617	0.910629881226411
GCST90200010	ebi-a-GCST90018890	Peripheral artery disease	Sphingomyelin (d18:1/22:1, d18:2/22:0, d16:1/24:1) levels	Inverse variance weighted	22	0.115719858902901	0.0874844574435608	0.185919317659341	-0.0557496776864781	0.28718939549228	1.1226813188993	0.945775855061227	1.33267659251449	0.793558063180114
GCST90200011	ebi-a-GCST90018890	Peripheral artery disease	Arabitol/xylitol levels	Inverse variance weighted	24	0.0142879142493892	0.0445978309535763	0.748686043540539	-0.0731238344196204	0.101699662918399	1.01439047437079	0.929485720573931	1.10705093334712	0.957633600276905
GCST90200012	ebi-a-GCST90018890	Peripheral artery disease	3-hydroxyhexanoate levels	Inverse variance weighted	19	0.0673108056998611	0.0706228165792022	0.340537977026559	-0.0711099147953751	0.205731526195097	1.06962787295647	0.931359516310731	1.22842336022654	0.881368067107963
GCST90200013	ebi-a-GCST90018890	Peripheral artery disease	Sphingomyelin (d18:1/22:2, d18:2/22:1, d16:1/24:2) levels	Inverse variance weighted	19	-0.16316403317406	0.0519184022652026	0.00167396534873101	-0.264924101613857	-0.0614039647342626	0.849451838704602	0.767264181879124	0.940443257120929	0.202680429877086
GCST90200014	ebi-a-GCST90018890	Peripheral artery disease	3beta-hydroxy-5-cholestenoate levels	Inverse variance weighted	28	-0.0439635269676745	0.0390771234065308	0.260569915275816	-0.120554688844475	0.0326276349091257	0.956988861122189	0.886428608263463	1.03316575274581	0.858347956202688
GCST90200015	ebi-a-GCST90018890	Peripheral artery disease	N-acetylkynurenine (2) levels	Inverse variance weighted	19	0.0316556728010693	0.0258385608931335	0.220525125329582	-0.0189879065494723	0.082299252151611	1.03216204264591	0.981191228158632	1.08578068342326	0.821391228225496
GCST90200016	ebi-a-GCST90018890	Peripheral artery disease	Dopamine 4-sulfate levels	Inverse variance weighted	24	-0.0514628902515037	0.0338186693215118	0.128076698576775	-0.117747482121667	0.0148217016186595	0.949838897590782	0.888920492592668	1.01493208773384	0.744014016628568
GCST90200017	ebi-a-GCST90018890	Peripheral artery disease	Sphingomyelin (d17:1/16:0, d18:1/15:0, d16:1/17:0) levels	Inverse variance weighted	29	-0.0101595805418982	0.0554972192680522	0.854747270726231	-0.118934130307281	0.0986149692234842	0.989891853665801	0.88786628231504	1.10364128188193	0.978899578551605
GCST90200018	ebi-a-GCST90018890	Peripheral artery disease	Adipoylcarnitine (C6-DC) levels	Inverse variance weighted	25	0.0386013907454671	0.0377432840131185	0.306432993146654	-0.0353754459202451	0.112578227411179	1.03935610410603	0.965242951690645	1.11915980246255	0.874873994693374
GCST90200019	ebi-a-GCST90018890	Peripheral artery disease	Dopamine 3-o-sulfate levels	Inverse variance weighted	26	-0.0240784058912959	0.0365036553656111	0.509500094872178	-0.0956255704078937	0.0474687586253019	0.976209166207448	0.908804235569836	1.04861344048414	0.910629881226411
GCST90200020	ebi-a-GCST90018890	Peripheral artery disease	Lignoceroyl sphingomyelin (d18:1/24:0) levels	Inverse variance weighted	24	0.00250812113936602	0.0856280905020094	0.976632609655319	-0.165322936244572	0.170339178523304	1.00251126910647	0.847619932687054	1.18570694945717	0.99480925608966
GCST90200021	ebi-a-GCST90018890	Peripheral artery disease	N-acetylglucosamine/n-acetylgalactosamine levels	Inverse variance weighted	17	-0.0333787384269912	0.033381395523276	0.317349030224933	-0.0988062736526121	0.0320487967986297	0.967172184941378	0.90591819124736	1.0325678900832	0.874873994693374
GCST90200022	ebi-a-GCST90018890	Peripheral artery disease	Glycochenodeoxycholate 3-sulfate levels	Inverse variance weighted	28	0.0708798151803982	0.0304158996439808	0.019787445788009	0.0112646518781959	0.1304949784826	1.0734522054557	1.01132833697467	1.13939221840135	0.41163498454618
GCST90200023	ebi-a-GCST90018890	Peripheral artery disease	Trans 3,4-methyleneheptanoate levels	Inverse variance weighted	17	-0.0411375148120032	0.0457192456306356	0.368234406199502	-0.130747236248049	0.0484722066240426	0.959697148300363	0.877439531271847	1.04966619764764	0.889834699834104
GCST90200024	ebi-a-GCST90018890	Peripheral artery disease	Taurodeoxycholic acid 3-sulfate levels	Inverse variance weighted	22	-0.00102325065846947	0.0249709469048214	0.967313715651633	-0.0499663065919195	0.0479198052749805	0.998977272683967	0.951261475201838	1.04908652074589	0.99480925608966
GCST90200025	ebi-a-GCST90018890	Peripheral artery disease	Phenol glucuronide levels	Inverse variance weighted	24	0.0585794787171283	0.0355349863679299	0.0992498009097146	-0.0110690945640142	0.128228051998271	1.0603292559547	0.988991942447485	1.13681222543747	0.703603865372869
GCST90200026	ebi-a-GCST90018890	Peripheral artery disease	Glycodeoxycholate 3-sulfate levels	Inverse variance weighted	31	-0.0279654412859923	0.0263643097496987	0.288812156514992	-0.0796394883954016	0.0237086058234171	0.97242197187339	0.923449200537189	1.02399188913917	0.874873994693374
GCST90200027	ebi-a-GCST90018890	Peripheral artery disease	4-hydroxyphenylacetoylcarnitine levels	Inverse variance weighted	28	0.00585793653206082	0.0424202527560869	0.890166981901323	-0.0772857588698694	0.089001631933991	1.00587512779432	0.925625310167922	1.09308244016326	0.983609924752843
GCST90200028	ebi-a-GCST90018890	Peripheral artery disease	1-stearoyl-2-oleoyl-gpc (18:0/18:1) levels	Inverse variance weighted	34	0.00491483788098985	0.0364104021117805	0.892624173731144	-0.0664495502580999	0.0762792260200796	1.00492693550786	0.935710120999675	1.07926389064843	0.983907369408177
GCST90200029	ebi-a-GCST90018890	Peripheral artery disease	Linoleoyl ethanolamide levels	Inverse variance weighted	23	-0.0802545470617477	0.039163397773472	0.0404402851043729	-0.157014806697753	-0.00349428742574256	0.92288139973677	0.854691403566709	0.996511810491871	0.492316514314105
GCST90200030	ebi-a-GCST90018890	Peripheral artery disease	1,2-dilinoleoyl-GPC (18:2/18:2) levels	Inverse variance weighted	17	-0.0942255895727936	0.0454927188384179	0.0383379119241636	-0.183391318496093	-0.00505986064949442	0.910077435102013	0.832442341907441	0.9949529188821	0.483789696948264
GCST90200031	ebi-a-GCST90018890	Peripheral artery disease	Nonanoylcarnitine (C9) levels	Inverse variance weighted	22	0.0216904421974018	0.0325770034355944	0.50552573248738	-0.0421604845363632	0.0855413689311667	1.02192738990453	0.958715909147639	1.08930662386271	0.909990514261556
GCST90200032	ebi-a-GCST90018890	Peripheral artery disease	2-hydroxybutyrate/2-hydroxyisobutyrate levels	Inverse variance weighted	17	0.0284847923012876	0.062176439630514	0.646860202136384	-0.0933810293745199	0.150350613977095	1.02889436360006	0.910846374943334	1.16224166947343	0.945819292046729
GCST90200033	ebi-a-GCST90018890	Peripheral artery disease	Sphingomyelin (d18:2/23:0, d18:1/23:1, d17:1/24:1) levels	Inverse variance weighted	25	0.0522507593708093	0.0466886492238013	0.263083848316032	-0.0392589931078413	0.14376051184946	1.05363991947282	0.961501654594335	1.15460756058197	0.862569994478793
GCST90200034	ebi-a-GCST90018890	Peripheral artery disease	Tricosanoyl sphingomyelin (d18:1/23:0) levels	Inverse variance weighted	28	0.0241792628020269	0.0796979022703832	0.761595378741083	-0.132028625647924	0.180387151251978	1.02447395150194	0.876315909609632	1.19768095705753	0.959565513467571
GCST90200035	ebi-a-GCST90018890	Peripheral artery disease	Palmitoyl dihydrosphingomyelin (d18:0/16:0) levels	Inverse variance weighted	32	0.0366953768885088	0.0684749114334372	0.592030976677961	-0.0975154495210281	0.170906203298046	1.03737696370297	0.907088327367358	1.18637946532166	0.928919780482419
GCST90200036	ebi-a-GCST90018890	Peripheral artery disease	1-palmitoleoylglycerol (16:1) levels	Inverse variance weighted	34	-0.000381320000908208	0.0283428752167238	0.989265726892063	-0.0559333554256868	0.0551707154238704	0.999618752692323	0.945602153043456	1.05672099785102	0.994951629433524
GCST90200037	ebi-a-GCST90018890	Peripheral artery disease	1-stearoyl-2-linoleoyl-gpc (18:0/18:2) levels	Inverse variance weighted	24	-0.0939471138001923	0.0459536904824534	0.0409153598201202	-0.184016347145801	-0.00387788045458366	0.910330904909842	0.831922204161948	0.996129628814008	0.493806066794554
GCST90200038	ebi-a-GCST90018890	Peripheral artery disease	1-palmitoyl-2-palmitoleoyl-gpc (16:0/16:1) levels	Inverse variance weighted	24	0.0521718968840667	0.0411570533979677	0.20493027578897	-0.0284959277759501	0.132839721544083	1.053556830085	0.971906251958091	1.14206693493584	0.80451145943902
GCST90200039	ebi-a-GCST90018890	Peripheral artery disease	1-stearoyl-2-linoleoyl-GPE (18:0/18:2) levels	Inverse variance weighted	30	-0.0580159191978202	0.0291014412437632	0.0461984690856228	-0.115054744035596	-0.000977094360044305	0.943634925406182	0.891317348262568	0.999023382841214	0.513316323173587
GCST90200040	ebi-a-GCST90018890	Peripheral artery disease	Sphingomyelin (d18:2/24:1, d18:1/24:2) levels	Inverse variance weighted	35	-0.0491467097885338	0.0652267260583841	0.451164506911397	-0.176991092862967	0.078697673285899	0.95204144565308	0.837787246775572	1.08187719224617	0.902540983641952
GCST90200041	ebi-a-GCST90018890	Peripheral artery disease	1-palmitoyl-2-stearoyl-gpc (16:0/18:0) levels	Inverse variance weighted	31	0.0300260558143325	0.0350622210241191	0.391795966735495	-0.0386958973929409	0.0987480090216059	1.03048138363533	0.962043224519449	1.1037881198627	0.894543294795133
GCST90200042	ebi-a-GCST90018890	Peripheral artery disease	Oleate/vaccenate (18:1) levels	Inverse variance weighted	23	0.0247746200734741	0.0191382276330948	0.195489443290184	-0.0127363060873917	0.0622855462343398	1.02508406111695	0.987344457419132	1.06426619854914	0.800249183059233
GCST90200043	ebi-a-GCST90018890	Peripheral artery disease	1-palmitoyl-2-docosahexaenoyl-gpc (16:0/22:6) levels	Inverse variance weighted	23	0.0618395418857469	0.0548580773456213	0.25963083071696	-0.0456822897116707	0.169361373483165	1.06379163703265	0.955345437053879	1.18454812586997	0.857271610857887
GCST90200044	ebi-a-GCST90018890	Peripheral artery disease	1-(1-enyl-stearoyl)-2-oleoyl-GPE (p-18:0/18:1) levels	Inverse variance weighted	19	0.0553945571515471	0.0489210552840488	0.257497623825844	-0.0404907112051884	0.151279825508283	1.05695756258039	0.960318084667626	1.16332213974971	0.857271610857887
GCST90200045	ebi-a-GCST90018890	Peripheral artery disease	1-stearoyl-2-arachidonoyl-GPE (18:0/20:4) levels	Inverse variance weighted	32	0.0196469296716156	0.0264789756653351	0.458098096216417	-0.0322518626324412	0.0715457219756725	1.0198412007856	0.968262682177823	1.07416726262801	0.902540983641952
GCST90200046	ebi-a-GCST90018890	Peripheral artery disease	1-stearoyl-2-docosahexaenoyl-gpc (18:0/22:6) levels	Inverse variance weighted	28	0.0864982007892344	0.0377628792130768	0.0219887823755499	0.0124829575316039	0.160513444046865	1.09034940594763	1.01256119485142	1.17411355787221	0.422334839789669
GCST90200047	ebi-a-GCST90018890	Peripheral artery disease	Sphingomyelin (d18:1/17:0, d17:1/18:0, d19:1/16:0) levels	Inverse variance weighted	27	0.0527311619448376	0.0684976953090653	0.44140436909256	-0.0815243208609304	0.186986644750605	1.05414621240471	0.921710292793438	1.20561118370438	0.902540983641952
GCST90200048	ebi-a-GCST90018890	Peripheral artery disease	1-(1-enyl-palmitoyl)-2-arachidonoyl-GPE (p-16:0/20:4) levels	Inverse variance weighted	22	0.0423813291603106	0.05233537070547	0.418053529414528	-0.0601959974224105	0.144958655743032	1.04329224066093	0.941579968250904	1.15599177565899	0.899039848203286
GCST90200049	ebi-a-GCST90018890	Peripheral artery disease	Myristoyl dihydrosphingomyelin (d18:0/14:0) levels	Inverse variance weighted	31	-0.0129411507052769	0.0331698061773386	0.696426728059072	-0.0779539708128606	0.0520716694023068	0.987142225934754	0.925007002884096	1.05345124002863	0.950744534138798
GCST90200050	ebi-a-GCST90018890	Peripheral artery disease	5-hydroxyindole sulfate levels	Inverse variance weighted	19	-0.0704485196653219	0.0507962780056566	0.16547729092202	-0.170009224556409	0.0291121852257651	0.931975716712657	0.843657034198587	1.02954008718384	0.781782963061003
GCST90200051	ebi-a-GCST90018890	Peripheral artery disease	1-palmitoyl-2-dihomo-linolenoyl-GPC (16:0/20:3n3 or 6) levels	Inverse variance weighted	28	-0.0797267737205923	0.0286143932600882	0.00533221876374447	-0.135810984510365	-0.0236425629308195	0.923368600491075	0.873007628859217	0.976634732833865	0.276670922649402
GCST90200052	ebi-a-GCST90018890	Peripheral artery disease	1-(1-enyl-palmitoyl)-2-arachidonoyl-gpc (p-16:0/20:4) levels	Inverse variance weighted	36	0.076351901884451	0.028895697054125	0.00823383376203542	0.0197163356583661	0.132987468110536	1.07934232993485	1.01991198632691	1.14223568386987	0.320204646301377
GCST90200053	ebi-a-GCST90018890	Peripheral artery disease	Sphingomyelin (d18:1/21:0, d17:1/22:0, d16:1/23:0) levels	Inverse variance weighted	19	0.00781961886422137	0.0748971391386127	0.916848134505425	-0.13897877384746	0.154618011575902	1.00785027193015	0.87024650024717	1.16721201445933	0.991403021828088
GCST90200054	ebi-a-GCST90018890	Peripheral artery disease	1-palmitoyl-2-arachidonoyl-GPE (16:0/20:4) levels	Inverse variance weighted	19	-0.000522843196485692	0.0276915036773193	0.984936039076337	-0.0547981904040315	0.0537525040110601	0.9994772934622	0.946676177013883	1.05522340627346	0.99480925608966
GCST90200055	ebi-a-GCST90018890	Peripheral artery disease	Lactosyl-N-palmitoyl-sphingosine (d18:1/16:0) levels	Inverse variance weighted	24	-0.0379402318321149	0.0374292818076796	0.310749275977556	-0.111301624175167	0.0354211605109372	0.962770482199428	0.894668854472453	1.03605596278535	0.874873994693374
GCST90200056	ebi-a-GCST90018890	Peripheral artery disease	Sphingomyelin (d18:0/18:0, d19:0/17:0) levels	Inverse variance weighted	31	0.0456897050748729	0.0398484050022473	0.251551916737969	-0.0324131687295319	0.123792578879278	1.04674955948348	0.968106508099857	1.13178109134851	0.857271610857887
GCST90200057	ebi-a-GCST90018890	Peripheral artery disease	1-(1-enyl-palmitoyl)-2-oleoyl-gpc (p-16:0/18:1) levels	Inverse variance weighted	26	0.0149296325330546	0.0453480042344825	0.74198669734046	-0.0739524557665312	0.10381172083264	1.01504163619385	0.928715847874742	1.10939155993173	0.957633600276905
GCST90200058	ebi-a-GCST90018890	Peripheral artery disease	1-(1-enyl-stearoyl)-2-arachidonoyl-GPE (p-18:0/20:4) levels	Inverse variance weighted	24	0.128796046172372	0.0335157638221888	0.000121613903398362	0.0631051490808819	0.194486943263862	1.13745811157099	1.06513883171242	1.21468762292572	0.102977081015367
GCST90200059	ebi-a-GCST90018890	Peripheral artery disease	Behenoyl dihydrosphingomyelin (d18:0/22:0) levels	Inverse variance weighted	39	0.0631852815335386	0.0312384176093419	0.0431062855933807	0.00195798301922842	0.124412580047849	1.06522418731925	1.00195990111965	1.13248301452182	0.513316323173587
GCST90200060	ebi-a-GCST90018890	Peripheral artery disease	1-(1-enyl-palmitoyl)-2-linoleoyl-GPC (p-16:0/18:2) levels	Inverse variance weighted	22	-0.0619210128693743	0.0559067547466205	0.268044717518327	-0.17149825217275	0.0476562264340019	0.939957128375467	0.842401740391454	1.04881004017548	0.866547566985329
GCST90200061	ebi-a-GCST90018890	Peripheral artery disease	1-(1-enyl-palmitoyl)-2-oleoyl-GPE (p-16:0/18:1) levels	Inverse variance weighted	31	0.00816282638513855	0.0474824012316373	0.863506185473877	-0.0849026800288706	0.101228332799148	1.00819623308828	0.918601678340294	1.10652926984621	0.978899578551605
GCST90200062	ebi-a-GCST90018890	Peripheral artery disease	1-palmitoyl-2-arachidonoyl-GPI (16:0/20:4) levels	Inverse variance weighted	25	0.06286754035959	0.0501590306017437	0.21007314244553	-0.0354441596198276	0.161179240339008	1.06488577550199	0.965176628555119	1.17489553861665	0.8079736247905
GCST90200063	ebi-a-GCST90018890	Peripheral artery disease	1-palmitoyl-2-docosahexaenoyl-GPE (16:0/22:6) levels	Inverse variance weighted	19	-0.0384576986020325	0.0273030079284246	0.15896776539519	-0.0919715941417447	0.0150561969376796	0.962272409347021	0.912131059042671	1.01517011246429	0.781782963061003
GCST90200064	ebi-a-GCST90018890	Peripheral artery disease	N-palmitoyl-sphinganine (d18:0/16:0) levels	Inverse variance weighted	23	0.133194798943029	0.0429213174458321	0.00191419620882094	0.049069016749198	0.21732058113686	1.14247252909692	1.0502928360359	1.24274243806848	0.202680429877086
GCST90200065	ebi-a-GCST90018890	Peripheral artery disease	1-stearoyl-2-docosahexaenoyl-GPE (18:0/22:6) levels	Inverse variance weighted	32	-0.0202822756846734	0.0293076480737972	0.48890769033396	-0.0777252659093159	0.0371607145399691	0.979922026102358	0.92521858071499	1.03785980659672	0.905132726230347
GCST90200066	ebi-a-GCST90018890	Peripheral artery disease	Gamma-tocopherol/beta-tocopherol levels	Inverse variance weighted	26	-0.0316160130961083	0.0442736324308083	0.475162382762633	-0.118392332660493	0.055160306468276	0.968878547333372	0.888347456515215	1.05670999854633	0.902540983641952
GCST90200067	ebi-a-GCST90018890	Peripheral artery disease	1-stearoyl-2-linoleoyl-GPI (18:0/18:2) levels	Inverse variance weighted	28	-0.0864028419809557	0.0432827120033391	0.0459074008224278	-0.1712369575075	-0.00156872645441115	0.917224660186694	0.842621884232169	0.998432503353772	0.513316323173587
GCST90200068	ebi-a-GCST90018890	Peripheral artery disease	1,2-dilinoleoyl-GPE (18:2/18:2) levels	Inverse variance weighted	28	-0.081935962534827	0.0306836218855764	0.00757725653011539	-0.142075861430557	-0.0217960636390972	0.921330956506333	0.867555439992714	0.978439754148743	0.31200468065181
GCST90200069	ebi-a-GCST90018890	Peripheral artery disease	Phenylacetylglutamate levels	Inverse variance weighted	22	-0.051552226014611	0.0449331294843934	0.25125354803826	-0.139621159804022	0.0365167077748	0.949754046798198	0.869687645636059	1.03719163303721	0.857271610857887
GCST90200070	ebi-a-GCST90018890	Peripheral artery disease	1-(1-enyl-palmitoyl)-2-palmitoleoyl-GPC (P-16:0/16:1) levels	Inverse variance weighted	34	-0.0176194859641328	0.0393833996628638	0.654598136161913	-0.0948109493033458	0.0595719773750801	0.98253482952962	0.909544868306605	1.06138215373161	0.945819292046729
GCST90200071	ebi-a-GCST90018890	Peripheral artery disease	Palmitoylcholine levels	Inverse variance weighted	25	0.00146474140477363	0.0359575263849011	0.967506902311734	-0.0690120103096326	0.0719414931191799	1.00146581466242	0.933315470603101	1.07459247117094	0.99480925608966
GCST90200072	ebi-a-GCST90018890	Peripheral artery disease	Thioproline levels	Inverse variance weighted	25	0.0949313907144201	0.0388239437486684	0.0144781312368888	0.0188364609670301	0.17102632046181	1.09958341090579	1.01901498626444	1.18652197841714	0.355603223362181
GCST90200073	ebi-a-GCST90018890	Peripheral artery disease	1-linoleoyl-2-arachidonoyl-GPC (18:2/20:4n6) levels	Inverse variance weighted	29	0.00629104190294999	0.0304397481195397	0.836266070181827	-0.0533708644113479	0.0659529482172478	1.00631087206939	0.948028357299462	1.06817645637701	0.978899578551605
GCST90200074	ebi-a-GCST90018890	Peripheral artery disease	1-linoleoyl-GPG (18:2) levels	Inverse variance weighted	25	-0.0517128516203151	0.0279286187086082	0.0640821448027474	-0.106452944289187	0.00302724104855698	0.94960150423061	0.899017351066415	1.00303182776994	0.579878723258703
GCST90200075	ebi-a-GCST90018890	Peripheral artery disease	1-(1-enyl-palmitoyl)-2-linoleoyl-GPE (p-16:0/18:2) levels	Inverse variance weighted	22	-0.0915509366745411	0.0489738493630837	0.0615693912192288	-0.187539681426185	0.00443780807710287	0.912514834497072	0.828996221775334	1.00444766973001	0.571139477364812
GCST90200076	ebi-a-GCST90018890	Peripheral artery disease	1-(1-enyl-stearoyl)-2-linoleoyl-GPE (p-18:0/18:2) levels	Inverse variance weighted	21	-0.0366042925218084	0.0404190356344197	0.365136947498318	-0.115825602365271	0.0426170173216542	0.964057544660647	0.890630533612683	1.04353816127002	0.889834699834104
GCST90200077	ebi-a-GCST90018890	Peripheral artery disease	1-stearoyl-2-oleoyl-GPI (18:0/18:1) levels	Inverse variance weighted	24	-0.0729441950383167	0.0434253309539305	0.0930037466985941	-0.15805784370802	0.012169453631387	0.929652707811998	0.853800393559418	1.01224380272206	0.685290765147535
GCST90200078	ebi-a-GCST90018890	Peripheral artery disease	1-myristoyl-2-arachidonoyl-GPC (14:0/20:4) levels	Inverse variance weighted	24	0.107101382307071	0.0354459981101516	0.00251495194615851	0.0376272260111735	0.176575538602968	1.11304709204143	1.03834409305581	1.19312455031735	0.22005829528887
GCST90200079	ebi-a-GCST90018890	Peripheral artery disease	1-oleoyl-2-arachidonoyl-GPE (18:1/20:4) levels	Inverse variance weighted	28	0.0109013297930613	0.0267902712477339	0.684071335189049	-0.0416076018524971	0.0634102614386196	1.01096096579559	0.959246113129348	1.0654638683165	0.950744534138798
GCST90200080	ebi-a-GCST90018890	Peripheral artery disease	1-palmitoyl-2-oleoyl-GPI (16:0/18:1) levels	Inverse variance weighted	26	-0.093231745418984	0.0413112354974244	0.0240197437666709	-0.174201766993936	-0.0122617238440322	0.910982359843	0.840127370582437	0.987813144773254	0.422334839789669
GCST90200081	ebi-a-GCST90018890	Peripheral artery disease	1-oleoyl-2-docosahexaenoyl-GPC (18:1/22:6) levels	Inverse variance weighted	32	0.0582483623785828	0.0360362775043496	0.106011915086964	-0.0123827415299424	0.128879466287108	1.05997822173361	0.98769360914547	1.13755300241501	0.710127660869615
GCST90200082	ebi-a-GCST90018890	Peripheral artery disease	1-oleoyl-2-linoleoyl-GPE (18:1/18:2) levels	Inverse variance weighted	32	-0.0530163557853139	0.0240782136738508	0.027676665910661	-0.100209654586061	-0.00582305698456641	0.948364501109269	0.904647734606324	0.994193864151578	0.422334839789669
GCST90200083	ebi-a-GCST90018890	Peripheral artery disease	1-(1-enyl-palmitoyl)-2-palmitoyl-GPC (P-16:0/16:0) levels	Inverse variance weighted	33	0.00203354833805164	0.0330285675551358	0.950905764019965	-0.0627024440700146	0.0667695407461178	1.00203561739975	0.939222903458581	1.06904907753027	0.99480925608966
GCST90200084	ebi-a-GCST90018890	Peripheral artery disease	Oleoylcholine levels	Inverse variance weighted	19	0.0142295820640156	0.0405729150281436	0.725801206384497	-0.0652933313911459	0.0937524955191771	1.01433130448337	0.936792632385023	1.09828788110288	0.957633600276905
GCST90200085	ebi-a-GCST90018890	Peripheral artery disease	Glycosyl-N-palmitoyl-sphingosine (d18:1/16:0) levels	Inverse variance weighted	22	0.0222709985842898	0.0334112680974301	0.505045888347003	-0.0432150868866732	0.0877570840552529	1.02252084862913	0.957705378044469	1.09172289291738	0.909990514261556
GCST90200086	ebi-a-GCST90018890	Peripheral artery disease	Arachidonoylcholine levels	Inverse variance weighted	19	0.0399074569185697	0.0353590517549861	0.259051916761491	-0.0293962845212032	0.109211198358343	1.04071445881289	0.971031583424331	1.11539789567164	0.857271610857887
GCST90200087	ebi-a-GCST90018890	Peripheral artery disease	2-methylserine levels	Inverse variance weighted	26	0.0249365931091016	0.0202579913430954	0.218341220747903	-0.0147690699233654	0.0646422561415686	1.02525011054151	0.985339457848161	1.06677732307697	0.821391228225496
GCST90200088	ebi-a-GCST90018890	Peripheral artery disease	(S)-3-hydroxybutyrylcarnitine levels	Inverse variance weighted	19	-0.0479083845472091	0.0493602533472257	0.331754342148724	-0.144654481107772	0.0488377120133534	0.953221112861113	0.865321226295767	1.05004992642305	0.881368067107963
GCST90200089	ebi-a-GCST90018890	Peripheral artery disease	Methylsuccinoylcarnitine levels	Inverse variance weighted	30	0.0237336951752299	0.0292908259917689	0.41778074478026	-0.0336763237686372	0.081143714119097	1.02401758075422	0.966884411496995	1.08452674717363	0.899039848203286
GCST90200090	ebi-a-GCST90018890	Peripheral artery disease	Dihomo-linolenoyl-choline levels	Inverse variance weighted	27	0.0130213063681752	0.0470605436987778	0.782016118980356	-0.0792173592814293	0.10525997201778	1.01310645274894	0.923839097617676	1.11099940157144	0.968447804378147
GCST90200091	ebi-a-GCST90018890	Peripheral artery disease	Docosahexaenoylcholine levels	Inverse variance weighted	20	0.0284784588639319	0.0387843216446897	0.46277956317957	-0.0475388115596599	0.104495729287524	1.02888784718269	0.953573462741076	1.11015065272185	0.902540983641952
GCST90200092	ebi-a-GCST90018890	Peripheral artery disease	Glycocholate glucuronide (1) levels	Inverse variance weighted	22	-0.0202434331394618	0.0312058842451279	0.516528657607467	-0.0814069662599125	0.0409200999809889	0.979960089507196	0.921818466084296	1.04176886486795	0.910629881226411
GCST90200093	ebi-a-GCST90018890	Peripheral artery disease	Caffeic acid sulfate levels	Inverse variance weighted	26	-0.0462527851748708	0.0540116547792767	0.391805189040113	-0.152115628542253	0.0596100581925115	0.954800572252478	0.858888962920507	1.06142257280122	0.894543294795133
GCST90200094	ebi-a-GCST90018890	Peripheral artery disease	Ascorbic acid 2-sulfate levels	Inverse variance weighted	27	0.0170966811146495	0.0222558730429277	0.442375861638868	-0.0265248300494888	0.0607181922787878	1.01724366582267	0.973823863440614	1.06259942326772	0.902540983641952
GCST90200095	ebi-a-GCST90018890	Peripheral artery disease	1-linoleoyl-2-linolenoyl-GPC (18:2/18:3) levels	Inverse variance weighted	22	-0.0273535206231377	0.0238795339099762	0.252010512260154	-0.0741574070866911	0.0194503658404156	0.97301719906833	0.928525525839709	1.01964075659264	0.857271610857887
GCST90200096	ebi-a-GCST90018890	Peripheral artery disease	Catechol glucuronide levels	Inverse variance weighted	21	-0.000778218880043538	0.0385017404269268	0.983873805568938	-0.0762416301168201	0.074685192356733	0.999222083853733	0.926592286905076	1.07754487812101	0.99480925608966
GCST90200097	ebi-a-GCST90018890	Peripheral artery disease	Furaneol sulfate levels	Inverse variance weighted	15	0.00542477341830846	0.0402623177940441	0.892820809757428	-0.073489369458018	0.0843389162946349	1.00543951414461	0.929146023064825	1.08799757143535	0.983907369408177
GCST90200098	ebi-a-GCST90018890	Peripheral artery disease	Ceramide (d18:1/24:1) levels	Inverse variance weighted	29	-0.0115829221189495	0.0352356788515267	0.742361977575463	-0.0806448526679418	0.0574790084300427	0.988483901669699	0.922521264238624	1.05916303692639	0.957633600276905
GCST90200099	ebi-a-GCST90018890	Peripheral artery disease	N-oleoylserine levels	Inverse variance weighted	20	-0.0908472254118773	0.0356839896218108	0.0109002040575608	-0.160787845070626	-0.0209066057531282	0.913157207459491	0.851472696075934	0.979310422257923	0.33227854100871
GCST90200100	ebi-a-GCST90018890	Peripheral artery disease	Perfluorooctanesulfonate (PFOS) levels	Inverse variance weighted	24	0.0495302794976296	0.0394618985346109	0.209427278164348	-0.0278150416302078	0.126875600625467	1.05077740874518	0.972568234801909	1.13527578139968	0.807708510826686
GCST90200101	ebi-a-GCST90018890	Peripheral artery disease	Pimeloylcarnitine/3-methyladipoylcarnitine (C7-DC) levels	Inverse variance weighted	28	-0.00664749112221883	0.0317419006549668	0.834117865773074	-0.0688616164059537	0.0555666341615161	0.993374554570327	0.933455846115635	1.05713945632684	0.978899578551605
GCST90200102	ebi-a-GCST90018890	Peripheral artery disease	1-palmitoleoyl-2-linolenoyl-GPC (16:1/18:3) levels	Inverse variance weighted	20	-0.121854080706283	0.0437375364878442	0.00533579636538132	-0.207579652222458	-0.0361285091901088	0.885277538151336	0.812548517900126	0.96451633630525	0.276670922649402
GCST90200103	ebi-a-GCST90018890	Peripheral artery disease	Linoleoyl-arachidonoyl-glycerol (18:2/20:4) [1] levels	Inverse variance weighted	21	0.0491385468991743	0.0230517636172148	0.0330347200730696	0.00395709020943332	0.0943200035889153	1.05036586559316	1.00396492982818	1.09891134523203	0.461059049261974
GCST90200104	ebi-a-GCST90018890	Peripheral artery disease	Hexadecadienoate (16:2n6) levels	Inverse variance weighted	17	-0.00939749670010614	0.0645087747228315	0.884175743529594	-0.135834695156856	0.117039701756644	0.990646521776264	0.872986929529344	1.12416406009252	0.982441665676653
GCST90200105	ebi-a-GCST90018890	Peripheral artery disease	Glycosyl-N-behenoyl-sphingadienine (d18:2/22:0) levels	Inverse variance weighted	27	-0.0264880843652583	0.0335208644460552	0.429412765372193	-0.0921889786795264	0.0392128099490099	0.973859647922254	0.911932797404293	1.03999178070004	0.901706428053731
GCST90200106	ebi-a-GCST90018890	Peripheral artery disease	4-hydroxyphenylacetylglutamine levels	Inverse variance weighted	26	0.040000489967119	0.0500648177808049	0.424305462148598	-0.0581265528832586	0.138127532817497	1.04081128415557	0.94353053337142	1.14812196416661	0.90017464033638
GCST90200107	ebi-a-GCST90018890	Peripheral artery disease	Gamma-glutamyl-alpha-lysine levels	Inverse variance weighted	32	0.0339370887395988	0.0315771235175964	0.282492695597086	-0.0279540733548901	0.0958282508340877	1.03451952175383	0.972433026362202	1.10057002577691	0.871645920156043
GCST90200108	ebi-a-GCST90018890	Peripheral artery disease	N-palmitoyl-sphingadienine (d18:2/16:0) levels	Inverse variance weighted	19	0.0438696721301623	0.0485741249527744	0.36644682370728	-0.0513356127772755	0.1390749570376	1.04484617343843	0.949959798380401	1.14921023817027	0.889834699834104
GCST90200109	ebi-a-GCST90018890	Peripheral artery disease	Linoleoyl-arachidonoyl-glycerol (18:2/20:4) [2] levels	Inverse variance weighted	35	0.0903381015526647	0.0287746259990838	0.00169233138020363	0.0339398345944604	0.146736368510869	1.09454428827545	1.03452236239819	1.15804862469981	0.202680429877086
GCST90200110	ebi-a-GCST90018890	Peripheral artery disease	Palmitoleoylcarnitine (C16:1) levels	Inverse variance weighted	19	-0.0198727084082176	0.0612164381552177	0.745460920251514	-0.139856927192444	0.100111510376009	0.980323452297633	0.869482625820547	1.10529416297169	0.957633600276905
GCST90200111	ebi-a-GCST90018890	Peripheral artery disease	N-stearoyl-sphingadienine (d18:2/18:0) levels	Inverse variance weighted	22	0.0227006364858559	0.0373858766895331	0.54371939633997	-0.0505756818256289	0.0959769547973408	1.02296025672727	0.950681976602047	1.10073369707056	0.91229792604275
GCST90200112	ebi-a-GCST90018890	Peripheral artery disease	2,3-dihydroxy-2-methylbutyrate levels	Inverse variance weighted	15	-0.033891730030451	0.0606318571795665	0.576178358188018	-0.152730170102401	0.0849467100414994	0.966676160970347	0.858361302108595	1.08865905055695	0.91919072306577
GCST90200113	ebi-a-GCST90018890	Peripheral artery disease	Stearoylcholine levels	Inverse variance weighted	17	-0.00223074720005479	0.0521480808789733	0.96587916487571	-0.104440985722842	0.0999794913227328	0.997771739067392	0.900827957549022	1.10514825271438	0.99480925608966
GCST90200114	ebi-a-GCST90018890	Peripheral artery disease	Glycosyl-N-tricosanoyl-sphingadienine (d18:2/23:0) levels	Inverse variance weighted	25	-0.0334208687489981	0.0311060250159494	0.282635442452968	-0.0943886777802589	0.0275469402822627	0.967131438524126	0.909929024306822	1.02792986529283	0.871645920156043
GCST90200115	ebi-a-GCST90018890	Peripheral artery disease	N-palmitoyl-heptadecasphingosine (d17:1/16:0) levels	Inverse variance weighted	29	-0.036000155684373	0.0416419700276703	0.387304411377326	-0.117618416938607	0.0456181055698608	0.964640143303715	0.889035228682828	1.04667461541616	0.894543294795133
GCST90200116	ebi-a-GCST90018890	Peripheral artery disease	Ceramide (d18:1/14:0, d16:1/16:0) levels	Inverse variance weighted	29	0.00768801567023653	0.0337770409311398	0.819948906868663	-0.0585149845547974	0.0738910158952705	1.00771764434261	0.943164107399528	1.07668945706523	0.978899578551605
GCST90200117	ebi-a-GCST90018890	Peripheral artery disease	Glycosyl-N-(2-hydroxynervonoyl)-sphingosine (d18:1/24:1(2OH)) levels	Inverse variance weighted	27	0.0401519130384301	0.0407416591549742	0.324366385365169	-0.0397017389053193	0.12000556498218	1.04096889892983	0.961076048002212	1.12750312609672	0.879626123493818
GCST90200118	ebi-a-GCST90018890	Peripheral artery disease	Glycosyl ceramide (d18:2/24:1, d18:1/24:2) levels	Inverse variance weighted	32	0.012798377380287	0.0312147191740333	0.681797898176623	-0.0483824722008184	0.0739792269613923	1.01288062712528	0.95276930960598	1.07678443717921	0.950744534138798
GCST90200119	ebi-a-GCST90018890	Peripheral artery disease	Glycosyl ceramide (d18:1/23:1, d17:1/24:1) levels	Inverse variance weighted	22	-0.00542138477131887	0.0316758247049163	0.864104149124925	-0.0675060011929548	0.0566632316503171	0.994593284414029	0.934722111151448	1.05829934865124	0.978899578551605
GCST90200120	ebi-a-GCST90018890	Peripheral artery disease	Sphingadienine levels	Inverse variance weighted	19	-0.0121779156381802	0.0340431640195016	0.720552974194664	-0.0789025171164034	0.0545466858400429	0.98789593508984	0.924130006912158	1.05606177839413	0.956143528508198
GCST90200121	ebi-a-GCST90018890	Peripheral artery disease	Ceramide (d18:1/17:0, d17:1/18:0) levels	Inverse variance weighted	24	0.0068930563583802	0.0276591804119376	0.80319521223004	-0.0473189372490175	0.0611050499657779	1.00691686815193	0.95378315210065	1.06301057754677	0.978899578551605
GCST90200122	ebi-a-GCST90018890	Peripheral artery disease	Nisinate (24:6n3) levels	Inverse variance weighted	18	0.0585061875991511	0.0479732193620377	0.222631969113443	-0.0355213223504428	0.152533697548745	1.06025154608587	0.965102155764232	1.16478171172181	0.821391228225496
GCST90200123	ebi-a-GCST90018890	Peripheral artery disease	Sphingomyelin (d18:0/20:0, d16:0/22:0) levels	Inverse variance weighted	43	0.00637423801071593	0.0316182839569369	0.840229643911115	-0.0555975985448803	0.0683460745663122	1.00639459669988	0.945919698778946	1.07073579879364	0.978899578551605
GCST90200124	ebi-a-GCST90018890	Peripheral artery disease	Sphingomyelin (d18:2/24:2) levels	Inverse variance weighted	23	-0.0916169470188903	0.0543865437761839	0.0920750888034257	-0.198214572820211	0.0149806787824301	0.91245460106666	0.820193842949004	1.01509345158481	0.68203769484019
GCST90200125	ebi-a-GCST90018890	Peripheral artery disease	Sphingomyelin (d17:2/16:0, d18:2/15:0) levels	Inverse variance weighted	29	-0.0430911528253988	0.0528140269835017	0.414555293802717	-0.146606645713062	0.0604243400622645	0.957824077716789	0.863633624599682	1.06228722194469	0.896215984814781
GCST90200126	ebi-a-GCST90018890	Peripheral artery disease	Sphingomyelin (d18:2/23:1) levels	Inverse variance weighted	26	0.0100330055662197	0.046762128686116	0.830114997822113	-0.0816207666585676	0.101686777791007	1.01008350491201	0.9216214019957	1.10703666894672	0.978899578551605
GCST90200127	ebi-a-GCST90018890	Peripheral artery disease	Behenoylcarnitine (C22) levels	Inverse variance weighted	28	-0.00937280470269467	0.0329572438524933	0.776109333225807	-0.0739690026535815	0.0552233932481922	0.990670983119613	0.928700480645645	1.05677666508031	0.966613419002913
GCST90200128	ebi-a-GCST90018890	Peripheral artery disease	Sphingomyelin (d18:2/18:1) levels	Inverse variance weighted	16	0.0318494468158524	0.0557313706725567	0.567673303262076	-0.0773840397023586	0.141082933334063	1.03236206820808	0.925534343412084	1.15152014342955	0.914548474760537
GCST90200129	ebi-a-GCST90018890	Peripheral artery disease	Sphingomyelin (d18:2/21:0, d16:2/23:0) levels	Inverse variance weighted	35	0.0519677953605323	0.0426411595869383	0.222949047661206	-0.0316088774298667	0.135544468150931	1.0533418194736	0.968885460951981	1.14516011785518	0.821391228225496
GCST90200130	ebi-a-GCST90018890	Peripheral artery disease	Linoleoylcholine levels	Inverse variance weighted	21	-0.110964791894487	0.0517781881193112	0.0321066867433963	-0.212450040608337	-0.00947954318063687	0.894970258581625	0.808600712512055	0.990565246049941	0.454033953947018
GCST90200131	ebi-a-GCST90018890	Peripheral artery disease	Sphingomyelin (d18:1/19:0, d19:1/18:0) levels	Inverse variance weighted	25	-0.0341178173682666	0.0556697075392341	0.539967958729652	-0.143230444145165	0.0749948094086322	0.966457632434782	0.866554353507518	1.07787855604298	0.911887988204479
GCST90200132	ebi-a-GCST90018890	Peripheral artery disease	Linolenoylcarnitine (C18:3) levels	Inverse variance weighted	24	0.0121635997743645	0.0596514243247557	0.838422810637655	-0.104753191902157	0.129080391450886	1.01223787720892	0.900546757392674	1.13778158840189	0.978899578551605
GCST90200133	ebi-a-GCST90018890	Peripheral artery disease	Heneicosapentaenoate (21:5n3) levels	Inverse variance weighted	18	0.0310511462850212	0.0360100153954363	0.388526883121116	-0.0395284838900339	0.101630776460076	1.03153826188728	0.961242573672887	1.10697467515575	0.894543294795133
GCST90200134	ebi-a-GCST90018890	Peripheral artery disease	Sphingomyelin (d18:1/25:0, d19:0/24:1, d20:1/23:0, d19:1/24:0) levels	Inverse variance weighted	32	-0.0342902530355462	0.0266318319706378	0.197896928478404	-0.0864886436979962	0.0179081376269039	0.966290995035564	0.917145964112116	1.01806944981844	0.80451145943902
GCST90200135	ebi-a-GCST90018890	Peripheral artery disease	Arachidoylcarnitine (C20) levels	Inverse variance weighted	32	0.0407280683061955	0.0313609676085014	0.194051505561728	-0.0207394282064674	0.102195564818858	1.04156883145507	0.979474154657544	1.10760005815364	0.797942703779479
GCST90200136	ebi-a-GCST90018890	Peripheral artery disease	Cerotoylcarnitine (C26) levels	Inverse variance weighted	31	-0.0175106982470508	0.0418081829747643	0.675337284404644	-0.0994547368775888	0.0644333403834873	0.982641723064924	0.905330927045697	1.06655447976237	0.950744534138798
GCST90200137	ebi-a-GCST90018890	Peripheral artery disease	Lignoceroylcarnitine (C24) levels	Inverse variance weighted	26	0.0513110535966708	0.0350912018789617	0.143680960924859	-0.0174677020860942	0.120089809279436	1.0526502730177	0.982683973794915	1.12759811580635	0.768529057571124
GCST90200138	ebi-a-GCST90018890	Peripheral artery disease	Docosatrienoate (22:3n6) levels	Inverse variance weighted	16	0.0728565722869763	0.046274914520913	0.115388279366189	-0.0178422601740132	0.163555404747966	1.07557625840814	0.982315970488271	1.17769060303093	0.726023756245984
GCST90200139	ebi-a-GCST90018890	Peripheral artery disease	Dihomo-linolenoylcarnitine (C20:3n3 or 6) levels	Inverse variance weighted	35	-0.0201642152005645	0.0295194010653222	0.494554093790452	-0.078022241288596	0.0376938108874669	0.98003772300063	0.924943854371564	1.03841323337062	0.907028449944093
GCST90200140	ebi-a-GCST90018890	Peripheral artery disease	Carotene diol (2) levels	Inverse variance weighted	23	0.0170466827310207	0.0391651962289019	0.663380397539263	-0.0597171018776271	0.0938104673396684	1.01719280655507	0.942030994691413	1.09835155269633	0.945819292046729
GCST90200141	ebi-a-GCST90018890	Peripheral artery disease	Ethyl alpha-glucopyranoside levels	Inverse variance weighted	29	0.0423419456530583	0.0352553621167619	0.2297483873765	-0.026758564095795	0.111442455401912	1.04325115296249	0.97359627424733	1.1178894136576	0.831131117124289
GCST90200142	ebi-a-GCST90018890	Peripheral artery disease	Carotene diol (1) levels	Inverse variance weighted	33	0.0158894340845325	0.0377213824502634	0.673586052848356	-0.0580444755179837	0.0898233436870488	1.01601634241853	0.943607979049881	1.09398100798272	0.950744534138798
GCST90200143	ebi-a-GCST90018890	Peripheral artery disease	Nervonoylcarnitine (C24:1) levels	Inverse variance weighted	26	0.0452103599822094	0.0393531883115244	0.250623606209879	-0.0319218891083785	0.122342609072797	1.0462479254564	0.968582235946522	1.13014123209901	0.857271610857887
GCST90200144	ebi-a-GCST90018890	Peripheral artery disease	Dihomo-linoleoylcarnitine (C20:2) levels	Inverse variance weighted	31	-0.0622644309526078	0.040039119065115	0.119924652383706	-0.140741104320233	0.0162122424150176	0.939634385521157	0.868714188937007	1.01634437390057	0.726023756245984
GCST90200145	ebi-a-GCST90018890	Peripheral artery disease	Glycosyl ceramide (d18:1/20:0, d16:1/22:0) levels	Inverse variance weighted	33	0.025259585323044	0.0416454962283404	0.544157407932877	-0.0563655872845031	0.106884757930591	1.0255813118294	0.945193521985189	1.11280600502273	0.91229792604275
GCST90200146	ebi-a-GCST90018890	Peripheral artery disease	Docosahexaenoylcarnitine (C22:6) levels	Inverse variance weighted	30	-0.0134852399268989	0.0422807639058016	0.749768189644502	-0.09635553718227	0.0693850573284722	0.986605278576296	0.908141080743399	1.07184885295333	0.957633600276905
GCST90200147	ebi-a-GCST90018890	Peripheral artery disease	N,N,N-trimethyl-5-aminovalerate levels	Inverse variance weighted	33	0.0353654041785029	0.0360853214867566	0.327061645467092	-0.0353618259355401	0.106092634292546	1.03599819771506	0.965256098374412	1.11192487410998	0.879626123493818
GCST90200148	ebi-a-GCST90018890	Peripheral artery disease	Eicosenoylcarnitine (C20:1) levels	Inverse variance weighted	31	0.00379455836247803	0.0370002475465642	0.918316202675777	-0.0687259268287879	0.0763150435537439	1.00380176681381	0.933582514938322	1.07930254791146	0.991403021828088
GCST90200149	ebi-a-GCST90018890	Peripheral artery disease	Ximenoylcarnitine (C26:1) levels	Inverse variance weighted	32	0.029146048184435	0.0291099442000251	0.316710665439849	-0.0279094424476142	0.0862015388164842	1.02957495104755	0.972476427898951	1.09002598871704	0.874873994693374
GCST90200150	ebi-a-GCST90018890	Peripheral artery disease	Arachidonoylcarnitine (C20:4) levels	Inverse variance weighted	35	0.0328974109175851	0.027232993288734	0.227047897594656	-0.0204792559283334	0.0862740777635037	1.03344451367848	0.979729019832724	1.09010506092236	0.825628718526022
GCST90200151	ebi-a-GCST90018890	Peripheral artery disease	5-dodecenoylcarnitine (C12:1) levels	Inverse variance weighted	26	0.0680374479519792	0.0432604200953612	0.115778740030965	-0.0167529754349287	0.152827871338887	1.07040539221797	0.983386575274751	1.16512441037665	0.726023756245984
GCST90200152	ebi-a-GCST90018890	Peripheral artery disease	2-butenoylglycine levels	Inverse variance weighted	27	-0.0649939447292736	0.0324244839766325	0.0450196075927622	-0.128545933323473	-0.00144195613507379	0.937073137591763	0.879373168958497	0.998559082984159	0.513316323173587
GCST90200153	ebi-a-GCST90018890	Peripheral artery disease	(N(1) + N(8))-acetylspermidine levels	Inverse variance weighted	36	0.0104240860090314	0.0261258533524783	0.68989685598905	-0.0407825865618261	0.061630758579889	1.01047860606952	0.960037832385536	1.0635695582819	0.950744534138798
GCST90200154	ebi-a-GCST90018890	Peripheral artery disease	Hydroxy-cmpf levels	Inverse variance weighted	21	-0.0108730845945049	0.0441855786072066	0.805622102073114	-0.0974768186646298	0.0757306494756201	0.9891858137277	0.907123369643125	1.07867199415784	0.978899578551605
GCST90200155	ebi-a-GCST90018890	Peripheral artery disease	2-furoylcarnitine levels	Inverse variance weighted	21	0.0729977933274882	0.0459010268744598	0.111760374701723	-0.016968219346453	0.162963806001429	1.07572816313232	0.983174930080236	1.17699408879516	0.726023756245984
GCST90200156	ebi-a-GCST90018890	Peripheral artery disease	Cortolone glucuronide (1) levels	Inverse variance weighted	26	0.0471828017893263	0.0533175713027532	0.376189496166404	-0.0573196379640699	0.151685241542723	1.0483136251717	0.944292189490023	1.16379386481438	0.894543294795133
GCST90200157	ebi-a-GCST90018890	Peripheral artery disease	Carotene diol (3) levels	Inverse variance weighted	27	0.0596242531705702	0.0335633832197984	0.0756559250453618	-0.00615997794023469	0.125408484281375	1.06143763977829	0.993858955826733	1.13361142094948	0.631214001351536
GCST90200158	ebi-a-GCST90018890	Peripheral artery disease	3-hydroxyoleoylcarnitine levels	Inverse variance weighted	30	-0.00351506924864951	0.0442144069536568	0.936634501755439	-0.0901753068778167	0.0831451683805177	0.996491101375088	0.913770980891474	1.08669955151232	0.99480925608966
GCST90200159	ebi-a-GCST90018890	Peripheral artery disease	Dodecenedioate (C12:1-DC) levels	Inverse variance weighted	21	0.0306200103162818	0.0439075748345143	0.485568636994942	-0.0554388363593663	0.11667885699193	1.03109362449592	0.946069886979433	1.12375848455606	0.905132726230347
GCST90200160	ebi-a-GCST90018890	Peripheral artery disease	Trans-2-hexenoylglycine levels	Inverse variance weighted	30	-0.0882877590673242	0.0362782036362865	0.0149482274211978	-0.159393038194446	-0.0171824799402027	0.91549739613883	0.852661164696724	0.982964297001947	0.360819282580637
GCST90200161	ebi-a-GCST90018890	Peripheral artery disease	2-hydroxyarachidate levels	Inverse variance weighted	23	-0.0442181654913628	0.0312877557957011	0.15757523478339	-0.105542166850937	0.0171058358682113	0.956745205914724	0.899836528774021	1.01725297848037	0.781782963061003
GCST90200162	ebi-a-GCST90018890	Peripheral artery disease	3-hydroxyphenylacetoylglutamine levels	Inverse variance weighted	17	-0.0572760558024167	0.0418672902378953	0.171300093620909	-0.139335944668692	0.0247838330638581	0.944333344681683	0.869935729092501	1.02509350525006	0.786295511702533
GCST90200163	ebi-a-GCST90018890	Peripheral artery disease	Heptenedioate (C7:1-DC) levels	Inverse variance weighted	16	0.026594800866484	0.0546696246824347	0.626638268161317	-0.080557663511088	0.133747265244056	1.0269515985485	0.922601701596415	1.14310388105338	0.945819292046729
GCST90200164	ebi-a-GCST90018890	Peripheral artery disease	Hexadecenedioate (C16:1-DC) levels	Inverse variance weighted	32	-0.0105691169149873	0.0265101999547128	0.690128161407431	-0.0625291088262245	0.0413908749962498	0.98948653994732	0.939385717999867	1.04225941908248	0.950744534138798
GCST90200165	ebi-a-GCST90018890	Peripheral artery disease	Octadecenedioate (C18:1-DC) levels	Inverse variance weighted	23	-0.0224453324458222	0.0315206205560986	0.476412704936716	-0.0842257487357755	0.0393350838441311	0.97780468992312	0.91922371907792	1.04011895232068	0.902540983641952
GCST90200166	ebi-a-GCST90018890	Peripheral artery disease	Dihydroferulic acid sulfate levels	Inverse variance weighted	29	-0.0157779721072353	0.0181017909244643	0.383413030064154	-0.0512574823191854	0.0197015381047147	0.984345848029124	0.950034022074144	1.01989689423623	0.894543294795133
GCST90200167	ebi-a-GCST90018890	Peripheral artery disease	Glutamine conjugate of C7H12O2 levels	Inverse variance weighted	31	0.00476087165307554	0.0359908167072511	0.894762684976582	-0.0657811290931366	0.0753028723992877	1.00477222260886	0.936335778526893	1.07821066168662	0.984801697301269
GCST90200168	ebi-a-GCST90018890	Peripheral artery disease	Hydroxyasparagine levels	Inverse variance weighted	21	-0.0377793241723387	0.0546104326536336	0.489064927925089	-0.144815772173461	0.0692571238287833	0.962925411808967	0.865181668967992	1.07171173634953	0.905132726230347
GCST90200169	ebi-a-GCST90018890	Peripheral artery disease	Sphingomyelin (d17:1/14:0, d16:1/15:0) levels	Inverse variance weighted	26	-0.0107899024260905	0.0426048429554079	0.800070933162183	-0.0942953946186901	0.0727155897665091	0.989268099770969	0.910013909322122	1.07542463164488	0.978899578551605
GCST90200170	ebi-a-GCST90018890	Peripheral artery disease	Octadecadienedioate (C18:2-DC) levels	Inverse variance weighted	33	-0.0153231147429057	0.0183736368512565	0.404296269430026	-0.0513354429713685	0.0206892134855571	0.984793686830815	0.9499599596892	1.02090471890955	0.896215984814781
GCST90200171	ebi-a-GCST90018890	Peripheral artery disease	Perfluorooctanoate (PFOA) levels	Inverse variance weighted	23	-0.0119130506830503	0.0447490390620506	0.790070443370653	-0.0996211672446694	0.0757950658785688	0.988157628757571	0.905180265024895	1.07874148056568	0.974536229708294
GCST90200172	ebi-a-GCST90018890	Peripheral artery disease	3-carboxy-4-methyl-5-pentyl-2-furanpropionate (3-CMPFP) levels	Inverse variance weighted	27	0.0332633555909007	0.045236151820112	0.462140479072355	-0.0553995019765188	0.12192621315832	1.03382276639899	0.946107100786454	1.12967074386867	0.902540983641952
GCST90200173	ebi-a-GCST90018890	Peripheral artery disease	Glutamine conjugate of C6H10O2 (2) levels	Inverse variance weighted	17	0.136401478331733	0.0586329068785369	0.0199991453841479	0.0214809808498005	0.251321975813665	1.14614195239584	1.02171335803277	1.2857239897216	0.41163498454618
GCST90200174	ebi-a-GCST90018890	Peripheral artery disease	3-hydroxybutyroylglycine levels	Inverse variance weighted	27	-0.0892012853192994	0.0309058149357543	0.00389887314943619	-0.149776682593378	-0.0286258880452209	0.914661447122663	0.860900208961849	0.971779950967114	0.259924876629079
GCST90200175	ebi-a-GCST90018890	Peripheral artery disease	Glycine conjugate of C10H14O2 (1) levels	Inverse variance weighted	23	-0.0470894903799035	0.0353215275122196	0.18247704788397	-0.116319684303854	0.022140703544047	0.954002019767003	0.890190597843183	1.0223876279132	0.790922188970768
GCST90200176	ebi-a-GCST90018890	Peripheral artery disease	Glutamine conjugate of C6H10O2 (1) levels	Inverse variance weighted	16	0.0202823957238104	0.0618610791793645	0.743009912407095	-0.100965319467744	0.141530110915365	1.02048948120561	0.903964382308173	1.15203519257274	0.957633600276905
GCST90200177	ebi-a-GCST90018890	Peripheral artery disease	N-methylhydroxyproline levels	Inverse variance weighted	17	-0.0504776727660683	0.0606935765945799	0.405589229926451	-0.169437082891445	0.0684817373593083	0.950775156614684	0.844139863649044	1.07088106765623	0.896215984814781
GCST90200178	ebi-a-GCST90018890	Peripheral artery disease	Glucuronide of C10H18O2 (7) levels	Inverse variance weighted	22	-0.0165286710576784	0.0363805933104913	0.649593777501845	-0.0878346339462413	0.0547772918308845	0.98360717792826	0.915912325007553	1.0563053406493	0.945819292046729
GCST90200179	ebi-a-GCST90018890	Peripheral artery disease	Glyco-beta-muricholate levels	Inverse variance weighted	25	0.0276669782167309	0.0287938346667625	0.336620220918895	-0.0287689377301237	0.0841028941635855	1.02805326327671	0.971640948093729	1.08774081023182	0.881368067107963
GCST90200180	ebi-a-GCST90018890	Peripheral artery disease	Glucuronide of C12H22O4 (1) levels	Inverse variance weighted	19	0.0348709301759467	0.0385813564697583	0.366086338321585	-0.0407485285047795	0.110490388856673	1.03548605017186	0.960070529965603	1.11682561502948	0.889834699834104
GCST90200181	ebi-a-GCST90018890	Peripheral artery disease	N,n,n-trimethyl-alanylproline betaine (tmap) levels	Inverse variance weighted	27	-0.0467585990963917	0.0505776487649606	0.3552305498448	-0.145890790675714	0.0523735924829311	0.954317742951941	0.864252082416936	1.05376934929216	0.889115925546852
GCST90200182	ebi-a-GCST90018890	Peripheral artery disease	Glycine conjugate of C10H12O2 levels	Inverse variance weighted	27	-0.0133296216316469	0.0224611134084787	0.552877834765854	-0.0573534039122651	0.0306941606489714	0.986758824354791	0.944260305107178	1.0311700832659	0.91229792604275
GCST90200183	ebi-a-GCST90018890	Peripheral artery disease	N-acetyl-2-aminooctanoate levels	Inverse variance weighted	28	0.0212321208655325	0.0307875110709709	0.490424248486507	-0.0391114008335705	0.0815756425646354	1.02145912609796	0.961643575283192	1.08499528630609	0.905132726230347
GCST90200184	ebi-a-GCST90018890	Peripheral artery disease	3-formylindole levels	Inverse variance weighted	30	-0.00106753256165165	0.0334679043955603	0.974554028684699	-0.0666646251769498	0.0645295600536465	0.998933037048523	0.935508894861457	1.06665710821997	0.99480925608966
GCST90200185	ebi-a-GCST90018890	Peripheral artery disease	Gamma-glutamylcitrulline levels	Inverse variance weighted	27	-0.0258733190174386	0.0304693635484805	0.395793102649402	-0.0855932715724604	0.0338466335375831	0.974458527153675	0.917967518787121	1.03442594831366	0.895170183698163
GCST90200186	ebi-a-GCST90018890	Peripheral artery disease	8-methoxykynurenate levels	Inverse variance weighted	26	-0.0312803371068403	0.0330289041539757	0.343608465959889	-0.0960169892486326	0.0334563150349521	0.969203831190164	0.90844858207877	1.03402227151282	0.881368067107963
GCST90200187	ebi-a-GCST90018890	Peripheral artery disease	Tetradecadienoate (14:2) levels	Inverse variance weighted	16	-0.0489542385963823	0.0657621982929687	0.456626626472043	-0.177848147250601	0.0799396700578363	0.952224703840497	0.837069525146987	1.0832217150002	0.902540983641952
GCST90200188	ebi-a-GCST90018890	Peripheral artery disease	3-amino-2-piperidone levels	Inverse variance weighted	26	-0.0596331811943556	0.0441864427184119	0.177150439231189	-0.146238608922443	0.0269722465337317	0.942110053893456	0.86395153204438	1.02733929014149	0.790922188970768
GCST90200189	ebi-a-GCST90018890	Peripheral artery disease	Glucuronide of piperine metabolite C17H21NO3 (3) levels	Inverse variance weighted	21	-0.0289038137903612	0.0259337068419639	0.265053212535191	-0.0797338792006105	0.021926251619888	0.971509905828116	0.923362039537245	1.02216839842709	0.866547566985329
GCST90200190	ebi-a-GCST90018890	Peripheral artery disease	Dodecadienoate (12:2) levels	Inverse variance weighted	25	0.0232484526606024	0.022346284480604	0.298167022346081	-0.0205502649213814	0.0670471702425861	1.02352080442656	0.97965945273154	1.06934591829133	0.874873994693374
GCST90200191	ebi-a-GCST90018890	Peripheral artery disease	N-lactoyl tyrosine levels	Inverse variance weighted	24	0.0138027856314604	0.0424935415112138	0.745316710519441	-0.0694845557305187	0.0970901269934396	1.0138984838709	0.9328745408391	1.10195968545895	0.957633600276905
GCST90200192	ebi-a-GCST90018890	Peripheral artery disease	N,N-dimethylalanine levels	Inverse variance weighted	25	-0.0310994380233884	0.040489622438237	0.442437181203785	-0.110459098002333	0.0482602219555561	0.969379175134206	0.895422954028063	1.04944370808973	0.902540983641952
GCST90200193	ebi-a-GCST90018890	Peripheral artery disease	Ethyl beta-glucopyranoside levels	Inverse variance weighted	19	-0.00210187362988304	0.0278940605477076	0.939934638203129	-0.0567742323033899	0.0525704850436239	0.997900333759673	0.944807352269085	1.05397684906463	0.99480925608966
GCST90200194	ebi-a-GCST90018890	Peripheral artery disease	N-lactoyl phenylalanine levels	Inverse variance weighted	16	0.00368825219128752	0.0568171383491977	0.94824213077264	-0.10767333897314	0.115049843355715	1.00369506216312	0.897920864279803	1.12192935690235	0.99480925608966
GCST90200195	ebi-a-GCST90018890	Peripheral artery disease	N-acetyl-isoputreanine levels	Inverse variance weighted	38	0.0206839884238143	0.0277339061181661	0.45578734155195	-0.0336744675677913	0.0750424444154198	1.02089938463329	0.966886206230323	1.07792990201824	0.902540983641952
GCST90200196	ebi-a-GCST90018890	Peripheral artery disease	2,2'-Methylenebis(6-tert-butyl-p-cresol) levels	Inverse variance weighted	21	0.0107757169454305	0.0440461114156492	0.80673033277894	-0.0755546614292419	0.0971060953201029	1.01083398408527	0.927229045483892	1.10197728205167	0.978899578551605
GCST90200197	ebi-a-GCST90018890	Peripheral artery disease	N-lactoyl isoleucine levels	Inverse variance weighted	17	0.0751604666669374	0.0651245735763471	0.24845793775363	-0.052483697542703	0.202804630876578	1.07805712923993	0.948869789838941	1.22483315029168	0.856751509495276
GCST90200198	ebi-a-GCST90018890	Peripheral artery disease	2-hydroxysebacate levels	Inverse variance weighted	19	0.123031707630596	0.0443592219733945	0.00554514402778016	0.0360876325627425	0.209975782698449	1.13092027918144	1.03674669528003	1.23364818396491	0.277257201389008
GCST90200199	ebi-a-GCST90018890	Peripheral artery disease	Ascorbic acid 3-sulfate levels	Inverse variance weighted	21	0.00314592564394706	0.0321326011455865	0.922008141622237	-0.0598339726014025	0.0661258238892966	1.00315087926123	0.941920905280485	1.06836113406245	0.991403021828088
GCST90200200	ebi-a-GCST90018890	Peripheral artery disease	N-lactoyl valine levels	Inverse variance weighted	16	-0.101488601529194	0.0602368030271311	0.0920219239555094	-0.219552735462371	0.0165755324039832	0.90349147770476	0.802877816443721	1.01671366871344	0.68203769484019
GCST90200201	ebi-a-GCST90018890	Peripheral artery disease	6-bromotryptophan levels	Inverse variance weighted	21	-0.0279331329289626	0.0330037568252078	0.397350707035266	-0.09262049630637	0.0367542304484447	0.972453389737168	0.911539367219851	1.03743801882692	0.895798695409617
GCST90200202	ebi-a-GCST90018890	Peripheral artery disease	Delta-CEHC levels	Inverse variance weighted	20	-0.0215184579568081	0.0385250687771626	0.576463896322676	-0.0970275927600468	0.0539906768464305	0.978711412289449	0.907530964503652	1.05547476175592	0.91919072306577
GCST90200203	ebi-a-GCST90018890	Peripheral artery disease	Indoleacetoylcarnitine levels	Inverse variance weighted	31	-0.0394079054534262	0.0271878188200355	0.147206601235921	-0.0926960303406957	0.0138802194338434	0.961358485787731	0.911470517574277	1.01397699692548	0.768725413493883
GCST90200204	ebi-a-GCST90018890	Peripheral artery disease	N-acetyl leucine levels	Inverse variance weighted	18	0.101276090833975	0.0512361015041897	0.0480806525347064	0.000853331885763559	0.201698849782187	1.10658211677154	1.000853696077	1.22347950150785	0.51587324608496
GCST90200205	ebi-a-GCST90018890	Peripheral artery disease	3-indoleglyoxylic acid levels	Inverse variance weighted	21	0.0182557099889843	0.0374074684575192	0.625533455005649	-0.0550629281877533	0.0915743481657219	1.01842336412372	0.946425589232369	1.09589825168858	0.945819292046729
GCST90200206	ebi-a-GCST90018890	Peripheral artery disease	Sulfate of piperine metabolite C18H21NO3 (1) levels	Inverse variance weighted	24	0.0234632322924617	0.0428928401449668	0.584365137984725	-0.0606067343916732	0.107533198976597	1.02374065945748	0.941193305962111	1.1135278281172	0.922629312371244
GCST90200207	ebi-a-GCST90018890	Peripheral artery disease	Methyl vanillate sulfate levels	Inverse variance weighted	24	-0.0606193062895228	0.0353575866946133	0.0864435599766852	-0.129920176210965	0.00868156363191933	0.94118147345039	0.878165526622607	1.00871935769682	0.664950461359117
GCST90200208	ebi-a-GCST90018890	Peripheral artery disease	Glucuronide of piperine metabolite C17H21NO3 (4) levels	Inverse variance weighted	21	-0.0329662774747652	0.0270393342982552	0.22276939922783	-0.0859633726993453	0.020030817749815	0.967571187982676	0.917627840835448	1.02023278082088	0.821391228225496
GCST90200209	ebi-a-GCST90018890	Peripheral artery disease	Sulfate of piperine metabolite C16H19NO3 (3) levels	Inverse variance weighted	27	-0.111837686889464	0.0408091021015868	0.00613442149110589	-0.191823527008574	-0.0318518467703536	0.894189384382429	0.825452525715515	0.968650080086851	0.281191220679311
GCST90200210	ebi-a-GCST90018890	Peripheral artery disease	Sulfate of piperine metabolite C16H19NO3 (2) levels	Inverse variance weighted	27	-0.116246522967558	0.0429487949278578	0.0067969839912183	-0.200426161026159	-0.0320668849089566	0.890255727759346	0.818381916275706	0.968441805770934	0.297368049615801
GCST90200211	ebi-a-GCST90018890	Peripheral artery disease	3-hydroxypyridine glucuronide levels	Inverse variance weighted	24	0.0376153485198875	0.0392630675367479	0.338045679984308	-0.0393402638521385	0.114570960891913	1.03833176020613	0.961423515814464	1.12139221323231	0.881368067107963
GCST90200212	ebi-a-GCST90018890	Peripheral artery disease	Glucuronide of piperine metabolite C17H21NO3 (5) levels	Inverse variance weighted	22	-0.00714899176496062	0.0493846477362871	0.8848992431559	-0.103942901328083	0.0896449177981622	0.992876501490136	0.901276757657927	1.09378583086178	0.982441665676653
GCST90200213	ebi-a-GCST90018890	Peripheral artery disease	2-naphthol sulfate levels	Inverse variance weighted	23	0.00750790965180475	0.0398873800013504	0.850698161951407	-0.0706713551508419	0.0856871744544515	1.00753616467326	0.931768062588544	1.0894654623645	0.978899578551605
GCST90200214	ebi-a-GCST90018890	Peripheral artery disease	11beta-hydroxyandrosterone glucuronide levels	Inverse variance weighted	30	-0.0114630183274983	0.0364094774865478	0.752886091659376	-0.0828255942011321	0.0598995575461354	0.988602431743258	0.920511675795345	1.06172989843311	0.958263346173459
GCST90200215	ebi-a-GCST90018890	Peripheral artery disease	4-ethylcatechol sulfate levels	Inverse variance weighted	25	0.0234946996319702	0.040236800002412	0.55928036754658	-0.0553694283727574	0.102358827636698	1.02377287435924	0.946135554064363	1.10778090282238	0.91229792604275
GCST90200216	ebi-a-GCST90018890	Peripheral artery disease	Sulfate of piperine metabolite C18H21NO3 (3) levels	Inverse variance weighted	23	0.0211224514860612	0.0506725990943253	0.676794211448059	-0.0781958427388164	0.120440745710939	1.02134710945195	0.924783296713997	1.12799390050885	0.950744534138798
GCST90200217	ebi-a-GCST90018890	Peripheral artery disease	(2,4 or 2,5)-dimethylphenol sulfate levels	Inverse variance weighted	21	0.025179813401887	0.0364664274524503	0.489884201664211	-0.0462943844049156	0.0966540112086896	1.02549950250094	0.954760854109953	1.10147920822543	0.905132726230347
GCST90200218	ebi-a-GCST90018890	Peripheral artery disease	11beta-hydroxyetiocholanolone glucuronide levels	Inverse variance weighted	24	0.0318943644614785	0.0447781628174595	0.476294522039985	-0.0558708346607421	0.119659563583699	1.03240844052307	0.945661274661543	1.12711307592114	0.902540983641952
GCST90200219	ebi-a-GCST90018890	Peripheral artery disease	Cholic acid glucuronide levels	Inverse variance weighted	20	0.00647790405062468	0.0322187305378152	0.840651510867712	-0.0566708078034931	0.0696266159047425	1.00649893105018	0.944905073550292	1.07210779851023	0.978899578551605
GCST90200220	ebi-a-GCST90018890	Peripheral artery disease	4-allylcatechol sulfate levels	Inverse variance weighted	23	-0.0082267670451369	0.0446095838546803	0.853686309504615	-0.0956615514003104	0.0792080173100366	0.991806980195897	0.908771536479804	1.08242946271807	0.978899578551605
GCST90200221	ebi-a-GCST90018890	Peripheral artery disease	Glycoursodeoxycholic acid sulfate (1) levels	Inverse variance weighted	30	-0.00642848915428508	0.0432582899885965	0.881863667898519	-0.0912147375319342	0.078357759223364	0.993592129376459	0.91282167277854	1.0815095094684	0.982187060507499
GCST90200222	ebi-a-GCST90018890	Peripheral artery disease	Dihydrocaffeate sulfate (2) levels	Inverse variance weighted	29	-0.0202739603394551	0.0291076710935212	0.486105704190743	-0.0773249956827567	0.0367770750038465	0.979930174526171	0.925588992293327	1.03746171890793	0.905132726230347
GCST90200223	ebi-a-GCST90018890	Peripheral artery disease	4-methylhexanoylglutamine levels	Inverse variance weighted	23	0.0294107623988455	0.0367285242318051	0.423270137412149	-0.0425771450954925	0.101398669893184	1.0298475302481	0.958316533248758	1.10671776888023	0.90017464033638
GCST90200224	ebi-a-GCST90018890	Peripheral artery disease	2-ketocaprylate levels	Inverse variance weighted	23	-0.00261701808441926	0.0365532696149465	0.942924507847982	-0.0742614265297143	0.0690273903608758	0.997386403322129	0.928428946154848	1.07146555657469	0.99480925608966
GCST90200225	ebi-a-GCST90018890	Peripheral artery disease	3-hydroxy-2-methylpyridine sulfate levels	Inverse variance weighted	21	-0.0451101071672565	0.0593897443088259	0.447517304515719	-0.161514006012555	0.0712937916780422	0.955892225453318	0.850854614301507	1.07389668143506	0.902540983641952
GCST90200226	ebi-a-GCST90018890	Peripheral artery disease	5-hydroxy-2-methylpyridine sulfate levels	Inverse variance weighted	20	0.00148404557650257	0.0634558627072134	0.981341532992907	-0.122889445329636	0.125857536482641	1.00148514731708	0.884361427442633	1.13412058596572	0.99480925608966
GCST90200227	ebi-a-GCST90018890	Peripheral artery disease	3-ethylcatechol sulfate (2) levels	Inverse variance weighted	14	0.052342208400969	0.0496717621300704	0.291991959791715	-0.045014445373969	0.149698862175907	1.05373627822749	0.955983672191704	1.16148442316707	0.874873994693374
GCST90200228	ebi-a-GCST90018890	Peripheral artery disease	3-hydroxyhexanoylcarnitine (1) levels	Inverse variance weighted	19	0.0127814829307092	0.0495337791292833	0.796379362154798	-0.0843047241626862	0.109867690024105	1.01286351520914	0.919151125858857	1.11613038550459	0.978827970860024
GCST90200229	ebi-a-GCST90018890	Peripheral artery disease	2,6-dihydroxybenzoic acid levels	Inverse variance weighted	21	0.000305477265412794	0.0548065504647609	0.995552824804979	-0.107115361645519	0.107726316176344	1.00030552392834	0.898422023568827	1.11374289025864	0.997690733519664
GCST90200230	ebi-a-GCST90018890	Peripheral artery disease	3-ethylcatechol sulfate (1) levels	Inverse variance weighted	23	-0.000960465293510856	0.0511115465052912	0.985007393012666	-0.101139096443882	0.0992181658568599	0.999039995805644	0.903807307759644	1.10430719540582	0.99480925608966
GCST90200231	ebi-a-GCST90018890	Peripheral artery disease	Lithocholate sulfate (1) levels	Inverse variance weighted	23	0.0129218743621983	0.0403786431031032	0.748955028045698	-0.0662202661198839	0.0920640148442806	1.01300572255006	0.935924689085978	1.09643500795062	0.957633600276905
GCST90200232	ebi-a-GCST90018890	Peripheral artery disease	4-acetylcatechol sulfate (1) levels	Inverse variance weighted	18	0.00850825802830579	0.0324377920538804	0.793094316906349	-0.0550698143972998	0.0720863304539114	1.00854455612714	0.946419071969881	1.07474812355226	0.976545333042118
GCST90200233	ebi-a-GCST90018890	Peripheral artery disease	2,3-dihydroxy-5-methylthio-4-pentenoate (dmtpa) levels	Inverse variance weighted	32	0.0202466890818895	0.0515854686643729	0.694697509228478	-0.0808608295002814	0.12135420766406	1.02045304360366	0.922322042532619	1.12902475076989	0.950744534138798
GCST90200234	ebi-a-GCST90018890	Peripheral artery disease	Picolinoylglycine levels	Inverse variance weighted	24	-0.0334452141857378	0.0518741735594915	0.519097445251655	-0.135118594362341	0.0682281659908656	0.967107893573478	0.87361230005062	1.07060955730355	0.910629881226411
GCST90200235	ebi-a-GCST90018890	Peripheral artery disease	Succinoyltaurine levels	Inverse variance weighted	28	-0.000457237919762191	0.0155798152231155	0.976586967988625	-0.0309936757570685	0.0300791999175441	0.999542866597565	0.969481704294454	1.03053614909955	0.99480925608966
GCST90200236	ebi-a-GCST90018890	Peripheral artery disease	Undecenoylcarnitine (C11:1) levels	Inverse variance weighted	29	-0.0209634896191911	0.0219006185912888	0.33846130530591	-0.0638887020581171	0.0219617228197349	0.979254716879413	0.938109403366511	1.02220465660968	0.881368067107963
GCST90200237	ebi-a-GCST90018890	Peripheral artery disease	Palmitoyl-sphingosine-phosphoethanolamine (d18:1/16:0) levels	Inverse variance weighted	29	-0.00328480758641034	0.0707678522423253	0.96297815524945	-0.141989797981368	0.135420182808547	0.99672058149172	0.86763010801929	1.14501780008204	0.99480925608966
GCST90200238	ebi-a-GCST90018890	Peripheral artery disease	Pregnenetriol disulfate levels	Inverse variance weighted	23	-0.00587798234517621	0.0147457075323048	0.690170803311349	-0.0347795691084936	0.0230236044181412	0.994139259194686	0.965818288981316	1.02329069344356	0.950744534138798
GCST90200239	ebi-a-GCST90018890	Peripheral artery disease	Tetradecadienedioate (C14:2-DC) levels	Inverse variance weighted	26	-0.0127159711102024	0.0383769158501237	0.74038445657628	-0.087934726176445	0.0625027839560401	0.987364535250292	0.915820653888132	1.06449742242776	0.957633600276905
GCST90200240	ebi-a-GCST90018890	Peripheral artery disease	Hydroxy-N6,N6,N6-trimethyllysine levels	Inverse variance weighted	27	0.0629977107909983	0.0472509023858629	0.182446685142924	-0.0296140578852929	0.15560947946729	1.06502440116507	0.970820141633802	1.16836984157346	0.790922188970768
GCST90200241	ebi-a-GCST90018890	Peripheral artery disease	Pregnenetriol sulfate levels	Inverse variance weighted	34	-0.0108964248888057	0.0224232248338649	0.627007082113555	-0.0548459455631809	0.0330530957855695	0.989162726109126	0.946630969421843	1.03360541787601	0.945819292046729
GCST90200242	ebi-a-GCST90018890	Peripheral artery disease	Taurochenodeoxycholic acid 3-sulfate levels	Inverse variance weighted	31	0.00804952415288583	0.0327346868194732	0.805758114631139	-0.0561104620132816	0.0722095103190532	1.00808200867558	0.945434695502263	1.07488051903524	0.978899578551605
GCST90200243	ebi-a-GCST90018890	Peripheral artery disease	Hydroxypalmitoyl sphingomyelin (d18:1/16:0(OH)) levels	Inverse variance weighted	31	-0.051949325928382	0.0492927777317993	0.291931791739858	-0.148563170282709	0.0446645184259446	0.94937697442077	0.861945556106214	1.0456769956933	0.874873994693374
GCST90200244	ebi-a-GCST90018890	Peripheral artery disease	5-hydroxymethyl-2-furoylcarnitine levels	Inverse variance weighted	24	0.00885362909168044	0.035953400968012	0.805486471229716	-0.0616150368056232	0.079322294988984	1.00889293839007	0.940244776762219	1.08255316731289	0.978899578551605
GCST90200245	ebi-a-GCST90018890	Peripheral artery disease	Eicosenedioate (C20:1-DC) levels	Inverse variance weighted	23	-0.0753987596276138	0.0301327645399601	0.0123417743803235	-0.134458978125936	-0.0163385411292921	0.927373613431514	0.874188739001402	0.983794208870086	0.33227854100871
GCST90200246	ebi-a-GCST90018890	Peripheral artery disease	3-hydroxydecanoylcarnitine levels	Inverse variance weighted	29	0.0175370040511179	0.0287298780015735	0.54159026347211	-0.0387735568319661	0.073847564934202	1.01769168016896	0.961968515683275	1.07664267488992	0.91229792604275
GCST90200247	ebi-a-GCST90018890	Peripheral artery disease	Levulinoylcarnitine levels	Inverse variance weighted	21	-0.0168139040847505	0.04456713519063	0.705971947403566	-0.104165489058385	0.0705376808888844	0.983326660683743	0.901076166835422	1.07308500346569	0.952177963742767
GCST90200248	ebi-a-GCST90018890	Peripheral artery disease	Cis 3,4-methyleneheptanoate levels	Inverse variance weighted	26	0.0521452069345072	0.0329159405479933	0.113149775838777	-0.0123700365395596	0.116660450408574	1.0535287110816	0.987706157862991	1.12373780019221	0.726023756245984
GCST90200249	ebi-a-GCST90018890	Peripheral artery disease	Branched-chain, straight-chain, or cyclopropyl 12:1 fatty acid levels	Inverse variance weighted	27	0.0374152553343018	0.0216806087185961	0.0843928564874845	-0.00507873775414655	0.0799092484227502	1.03812401788115	0.994934137228998	1.08318876212571	0.663199490722624
GCST90200250	ebi-a-GCST90018890	Peripheral artery disease	Deoxycholic acid 12-sulfate levels	Inverse variance weighted	23	-0.0201281176318107	0.0325042667746031	0.535754708545579	-0.0838364805100327	0.0435802452464114	0.980073100618237	0.919581613318014	1.04454381062452	0.911887988204479
GCST90200251	ebi-a-GCST90018890	Peripheral artery disease	Branched-chain, straight-chain, or cyclopropyl 10:1 fatty acid (1) levels	Inverse variance weighted	17	0.0311725671234879	0.050795464091254	0.539421514947156	-0.0683865424953699	0.130731676742346	1.03166351973225	0.933899411989751	1.13966194247696	0.911887988204479
GCST90200252	ebi-a-GCST90018890	Peripheral artery disease	3,5-dichloro-2,6-dihydroxybenzoic acid levels	Inverse variance weighted	22	0.0296437335133124	0.0370767124393812	0.423986447237778	-0.0430266228678747	0.102314089894499	1.03008748292489	0.957885888058127	1.10773134431451	0.90017464033638
GCST90200253	ebi-a-GCST90018890	Peripheral artery disease	Vanillic acid glycine levels	Inverse variance weighted	22	-0.00914623738493293	0.0471691462950849	0.846251861002568	-0.101597764123299	0.0833052893534336	0.990895462215896	0.903392855614321	1.08687356883331	0.978899578551605
GCST90200254	ebi-a-GCST90018890	Peripheral artery disease	(S)-a-amino-omega-caprolactam levels	Inverse variance weighted	13	-0.0497719690852212	0.0466258992719163	0.285757520222328	-0.141158731658177	0.0416147934877346	0.951446358949488	0.868351465889649	1.04249282637047	0.874873994693374
GCST90200255	ebi-a-GCST90018890	Peripheral artery disease	3-bromo-5-chloro-2,6-dihydroxybenzoic acid levels	Inverse variance weighted	28	0.0229115561804594	0.0355846925286918	0.519666294093191	-0.0468344411757765	0.0926575535366953	1.02317604194809	0.954245368254481	1.09708597772032	0.910629881226411
GCST90200256	ebi-a-GCST90018890	Peripheral artery disease	Dibutyl sulfosuccinate levels	Inverse variance weighted	36	-0.00950262993055149	0.0128678304182062	0.460223074836528	-0.0347235775502357	0.0157183176891327	0.990542377381814	0.965872368166285	1.01584250023839	0.902540983641952
GCST90200257	ebi-a-GCST90018890	Peripheral artery disease	Metabolonic lactone sulfate levels	Inverse variance weighted	31	-0.00814384774765798	0.0168218277062018	0.628297986332067	-0.0411146300518134	0.0248269345564975	0.991889223543663	0.959719110990761	1.02513768926242	0.945819292046729
GCST90200258	ebi-a-GCST90018890	Peripheral artery disease	2-hydroxy-4-(methylthio)butanoic acid levels	Inverse variance weighted	27	0.0402793520567115	0.0293798407579447	0.170379302335834	-0.0173051358288601	0.0978638399422831	1.04110156743776	0.982843738036364	1.10281261585579	0.786295511702533
GCST90200259	ebi-a-GCST90018890	Peripheral artery disease	Pentose acid levels	Inverse variance weighted	22	-0.0372318400851007	0.0419107295480062	0.374346821677707	-0.119376869999193	0.0449131898289914	0.963452742488535	0.887473275676987	1.04593705799264	0.894343942574727
GCST90200260	ebi-a-GCST90018890	Peripheral artery disease	Branched chain 14:0 dicarboxylic acid levels	Inverse variance weighted	20	-0.107199702985798	0.0505417655172593	0.0339207729099881	-0.206261563399626	-0.00813784257197013	0.898346252646578	0.813620235173695	0.991895180030598	0.461059049261974
GCST90200261	ebi-a-GCST90018890	Peripheral artery disease	S-carboxyethylcysteine levels	Inverse variance weighted	23	0.0368744802748364	0.0483057293271843	0.445250965524587	-0.0578047492064449	0.131553709756118	1.03756277806957	0.943834213826368	1.14059916738034	0.902540983641952
GCST90200262	ebi-a-GCST90018890	Peripheral artery disease	N-succinyl-phenylalanine levels	Inverse variance weighted	27	-0.0509211600832084	0.0257808401388448	0.048250539836206	-0.101451606755344	-0.000390713411072614	0.950353593377157	0.903524902785926	0.999609362907472	0.51587324608496
GCST90200263	ebi-a-GCST90018890	Peripheral artery disease	(2 or 3)-decenoate (10:1n7 or n8) levels	Inverse variance weighted	28	0.0824680022437692	0.0392329311366217	0.0355524251374108	0.00557145721599056	0.159364547271548	1.08596392447418	1.005587006648	1.17276539718874	0.47049149627674
GCST90200264	ebi-a-GCST90018890	Peripheral artery disease	Bilirubin degradation product, C17H20N2O5 (2) levels	Inverse variance weighted	24	-0.00244824994410491	0.0214642165211942	0.909188701345367	-0.0445181143256455	0.0396216144374356	0.997554744575514	0.956458274340051	1.04041702092205	0.989016458339949
GCST90200265	ebi-a-GCST90018890	Peripheral artery disease	Bilirubin degradation product, C16H18N2O5 (4) levels	Inverse variance weighted	19	-0.023836049991834	0.0308053475947292	0.439070729601592	-0.0842145312775032	0.0365424312938351	0.976445784929801	0.919234030489465	1.03721831359909	0.902540983641952
GCST90200266	ebi-a-GCST90018890	Peripheral artery disease	Cis-3,4-methyleneheptanoylcarnitine levels	Inverse variance weighted	24	-0.013977112572807	0.0312575491965083	0.654759843241013	-0.0752419089979632	0.0472876838523492	0.986120113756889	0.927519083974977	1.04842358023346	0.945819292046729
GCST90200267	ebi-a-GCST90018890	Peripheral artery disease	Tetrahydrocortisol glucuronide levels	Inverse variance weighted	28	-0.0314050617072541	0.0501741514010658	0.531366672183662	-0.129746398453343	0.0669362750388349	0.969082955167863	0.878318145519145	1.06922733953287	0.911658506197459
GCST90200268	ebi-a-GCST90018890	Peripheral artery disease	N-acetyl-2-aminoadipate levels	Inverse variance weighted	24	-0.0276618975563205	0.0347002675499333	0.425354226553413	-0.0956744219541897	0.0403506268415487	0.972717189268975	0.908759840162049	1.04117577437248	0.90017464033638
GCST90200269	ebi-a-GCST90018890	Peripheral artery disease	Bilirubin degradation product, C17H20N2O5 (1) levels	Inverse variance weighted	24	-0.000518534732338103	0.0209318095621029	0.980236369749576	-0.0415448814740598	0.0405078120093836	0.999481599683562	0.959306279295381	1.04133944462426	0.99480925608966
GCST90200270	ebi-a-GCST90018890	Peripheral artery disease	2-methoxyhydroquinone sulfate (1) levels	Inverse variance weighted	18	-0.0499418966884373	0.0533543846196299	0.349252028675892	-0.154516490542912	0.0546326971660372	0.951284695686037	0.856829362444224	1.05615261557447	0.88341884985063
GCST90200271	ebi-a-GCST90018890	Peripheral artery disease	Bilirubin degradation product, C16H18N2O5 (3) levels	Inverse variance weighted	30	-0.0231907415856949	0.0280263181765776	0.407974679759154	-0.0781223252117871	0.0317408420403972	0.977076096953906	0.924851286994218	1.0322499548456	0.896215984814781
GCST90200272	ebi-a-GCST90018890	Peripheral artery disease	3-hydroxyoctanoylcarnitine (1) levels	Inverse variance weighted	18	0.0332912536800202	0.0523619994578047	0.52491308153551	-0.0693382652572769	0.135920772617317	1.03385160848098	0.93301102147982	1.14559112781266	0.910629881226411
GCST90200273	ebi-a-GCST90018890	Peripheral artery disease	2-methoxyhydroquinone sulfate (2) levels	Inverse variance weighted	21	0.0799266799038861	0.0357372930517448	0.0253186272015091	0.00988158552246639	0.149971774285306	1.08320764387475	1.00993056960253	1.16180144958923	0.422334839789669
GCST90200274	ebi-a-GCST90018890	Peripheral artery disease	Cis-3,4-methyleneheptanoylglycine levels	Inverse variance weighted	25	-0.0315034957397618	0.0320349900838693	0.325406210555717	-0.0942920763041457	0.031285084824622	0.968987569119445	0.910016929039523	1.03177960667063	0.879626123493818
GCST90200275	ebi-a-GCST90018890	Peripheral artery disease	Bilirubin degradation product, C16H18N2O5 (2) levels	Inverse variance weighted	28	-0.0197767734296389	0.027549311006384	0.472838576587912	-0.0737734230021515	0.0342198761428738	0.980417504118387	0.928882133325138	1.03481211221152	0.902540983641952
GCST90200276	ebi-a-GCST90018890	Peripheral artery disease	2,4-di-tert-butylphenol levels	Inverse variance weighted	20	0.0217296716255967	0.0614158455850256	0.723479676447512	-0.0986453857210534	0.142104728972247	1.02196748031805	0.906063954276753	1.15269736302588	0.956441498608609
GCST90200277	ebi-a-GCST90018890	Peripheral artery disease	Bilirubin degradation product, C16H18N2O5 (1) levels	Inverse variance weighted	22	-0.0121617808164211	0.0276201580916431	0.659703448443075	-0.0662972906760416	0.0419737290431994	0.98791187474326	0.935852602678451	1.04286708127484	0.945819292046729
GCST90200278	ebi-a-GCST90018890	Peripheral artery disease	3-hydroxyoctanoylcarnitine (2) levels	Inverse variance weighted	18	-0.00934562373333092	0.0506010074742647	0.853470273126875	-0.10852359838289	0.0898323509162279	0.990697910883215	0.897157723095701	1.09399086176475	0.978899578551605
GCST90200279	ebi-a-GCST90018890	Peripheral artery disease	Pantothenate levels	Inverse variance weighted	31	-0.0339649290586239	0.0207678627736698	0.101953458202605	-0.0746699400950166	0.00674008197776885	0.966605403804516	0.928049747795034	1.00676284744861	0.703603865372869
GCST90200280	ebi-a-GCST90018890	Peripheral artery disease	5-oxoproline levels	Inverse variance weighted	25	0.00578999053921613	0.0408295722246117	0.887231073601362	-0.0742359710210228	0.0858159520994551	1.00580678493192	0.928452580086761	1.08960577019512	0.982760950387154
GCST90200281	ebi-a-GCST90018890	Peripheral artery disease	Phosphoethanolamine levels	Inverse variance weighted	25	-0.0281957839691109	0.0328656871869564	0.390942459768233	-0.0926125308555455	0.0362209629173237	0.972198007382547	0.911546628070773	1.03688493430005	0.894543294795133
GCST90200282	ebi-a-GCST90018890	Peripheral artery disease	Picolinate levels	Inverse variance weighted	22	0.0225189061742614	0.0303843732375818	0.458611914882335	-0.037034465371399	0.0820722777199218	1.02277437073214	0.963642922465491	1.08553426693588	0.902540983641952
GCST90200283	ebi-a-GCST90018890	Peripheral artery disease	3-ureidopropionate levels	Inverse variance weighted	24	-0.0211077173779451	0.0429866736521886	0.623405706279056	-0.105361597736235	0.0631461629803444	0.979113491350913	0.899999026129959	1.06518251810524	0.945819292046729
GCST90200284	ebi-a-GCST90018890	Peripheral artery disease	Erucate (22:1n9) levels	Inverse variance weighted	19	0.0175858322488032	0.051876892183568	0.734616035426043	-0.08409287643099	0.119264540928596	1.01774137343271	0.919345866566917	1.12666792864871	0.957633600276905
GCST90200285	ebi-a-GCST90018890	Peripheral artery disease	Eicosenedioate (C20:1-DC) levels	Inverse variance weighted	22	0.0436310066865782	0.0507224293160968	0.389683444536581	-0.0557849547729716	0.143046968146128	1.04459683451844	0.945742491433074	1.15378399148852	0.894543294795133
GCST90200286	ebi-a-GCST90018890	Peripheral artery disease	Allantoin levels	Inverse variance weighted	24	-0.0188931830877811	0.0290165206542969	0.514970224641178	-0.0757655635702029	0.0379791973946408	0.981284174390369	0.92703351151303	1.03870962478734	0.910629881226411
GCST90200287	ebi-a-GCST90018890	Peripheral artery disease	N-acetylvaline levels	Inverse variance weighted	22	-0.0560112327152276	0.0412789163716675	0.174813979271751	-0.136917908803696	0.0248954433732408	0.945528514978197	0.872041810149283	1.02520792263828	0.790922188970768
GCST90200288	ebi-a-GCST90018890	Peripheral artery disease	N-acetylleucine levels	Inverse variance weighted	22	0.0245349069139338	0.0298125721979287	0.410524016556491	-0.0338977345940064	0.082967548421874	1.02483836442741	0.966670356519328	1.08650654912397	0.896215984814781
GCST90200289	ebi-a-GCST90018890	Peripheral artery disease	N-acetylmethionine levels	Inverse variance weighted	16	-0.0319106267129423	0.0500820452194101	0.524016067734195	-0.130071435342986	0.0662501819171015	0.968593144564104	0.87803270611269	1.06849400160747	0.910629881226411
GCST90200290	ebi-a-GCST90018890	Peripheral artery disease	Glycerate levels	Inverse variance weighted	27	-0.0732060172242966	0.0401503002492259	0.0682580614055028	-0.151900605712779	0.00548857126418621	0.929409335969301	0.859073663512228	1.00550366106597	0.59327241034844
GCST90200291	ebi-a-GCST90018890	Peripheral artery disease	Sarcosine levels	Inverse variance weighted	21	0.0757752200177258	0.0543828259216215	0.163508922791154	-0.0308151187886524	0.182365558824104	1.0787200722248	0.969654827464222	1.2000528035979	0.781782963061003
GCST90200292	ebi-a-GCST90018890	Peripheral artery disease	Trans-4-hydroxyproline levels	Inverse variance weighted	26	0.0484239265957818	0.0360507893270539	0.179202674764163	-0.0222356204852439	0.119083473676807	1.0496155209573	0.978009768764698	1.12646394445118	0.790922188970768
GCST90200293	ebi-a-GCST90018890	Peripheral artery disease	Thyroxine levels	Inverse variance weighted	22	0.109592730896127	0.0497978069826328	0.0277534323290354	0.0119890292101666	0.207196432582087	1.11582353745435	1.01206118569461	1.23022420416471	0.422334839789669
GCST90200294	ebi-a-GCST90018890	Peripheral artery disease	Pipecolate levels	Inverse variance weighted	30	0.00503980294123393	0.0111535735957601	0.651373125059162	-0.0168212013064558	0.0269008071889237	1.00505252410983	0.983319485157272	1.0272659003172	0.945819292046729
GCST90200295	ebi-a-GCST90018890	Peripheral artery disease	Gamma-glutamyltyrosine levels	Inverse variance weighted	28	0.0183880997155072	0.0515291840016342	0.721205404360469	-0.0826091009276959	0.11938530035871	1.01855820183975	0.920710981954717	1.12680399264104	0.956143528508198
GCST90200296	ebi-a-GCST90018890	Peripheral artery disease	Methyl indole-3-acetate levels	Inverse variance weighted	23	0.0563300637388282	0.0476877279637816	0.23751229238998	-0.0371378830701838	0.14979801054784	1.05794681599706	0.963543269885008	1.16159958816577	0.84181571986322
GCST90200297	ebi-a-GCST90018890	Peripheral artery disease	Ursodeoxycholate levels	Inverse variance weighted	19	-0.0278326042166314	0.0475017542435854	0.557923951780994	-0.120936042534059	0.065270834100796	0.972551154138223	0.886090629891894	1.06744808658115	0.91229792604275
GCST90200298	ebi-a-GCST90018890	Peripheral artery disease	3-hydroxy-3-methylglutarate levels	Inverse variance weighted	22	-0.0394265471584194	0.0477345685257772	0.408830313087301	-0.132986301468943	0.0541332071521039	0.961340564593488	0.875477084776666	1.05562520961777	0.896215984814781
GCST90200299	ebi-a-GCST90018890	Peripheral artery disease	Oleoyl ethanolamide levels	Inverse variance weighted	27	0.0225356181675789	0.0359976748995934	0.531295378041564	-0.0480198246356242	0.0930910609707819	1.02279146347341	0.953114891734772	1.09756167574936	0.911658506197459
GCST90200300	ebi-a-GCST90018890	Peripheral artery disease	4-hydroxyphenylpyruvate levels	Inverse variance weighted	24	-0.00193794536225805	0.0424392303463595	0.963578051169033	-0.0851188368411226	0.0812429461166065	0.998063931241408	0.918403137788495	1.08463437226895	0.99480925608966
GCST90200301	ebi-a-GCST90018890	Peripheral artery disease	Gamma-glutamylglutamine levels	Inverse variance weighted	33	-0.00574917703289579	0.0343506717523752	0.867081102330453	-0.0730764936675512	0.0615781396017596	0.994267317859558	0.929529724168554	1.06351359581093	0.978899578551605
GCST90200302	ebi-a-GCST90018890	Peripheral artery disease	Alpha-tocopherol levels	Inverse variance weighted	28	0.0499332908014007	0.0431473919806971	0.247161039401195	-0.0346355974807656	0.134502179083567	1.05120096926276	0.965957349422609	1.1439671517997	0.85649865139028
GCST90200303	ebi-a-GCST90018890	Peripheral artery disease	N-acetyl-L-alanine levels	Inverse variance weighted	33	-0.0680928866242442	0.0415971667232882	0.101638885053042	-0.149623333401889	0.0134375601534008	0.934173697305898	0.861032237435817	1.01352824992598	0.703603865372869
GCST90200304	ebi-a-GCST90018890	Peripheral artery disease	Citrate levels	Inverse variance weighted	23	-0.0201261989132438	0.0438907488150211	0.646555777425796	-0.106152066590685	0.0658996687641975	0.980074981104496	0.899287886034845	1.06811954603574	0.945819292046729
GCST90200305	ebi-a-GCST90018890	Peripheral artery disease	2-aminobutyrate levels	Inverse variance weighted	20	-0.0817766943243752	0.057355875138002	0.153932688033218	-0.194194209594859	0.0306408209461087	0.921477706925038	0.823497957532784	1.03111508242693	0.775200587217645
GCST90200306	ebi-a-GCST90018890	Peripheral artery disease	Butyrate/isobutyrate (4:0) levels	Inverse variance weighted	22	0.0995061540624734	0.046894952941204	0.0338465781132359	0.00759204629771351	0.191420261827233	1.10462526865195	1.00762093895305	1.21096826889308	0.461059049261974
GCST90200307	ebi-a-GCST90018890	Peripheral artery disease	Urate levels	Inverse variance weighted	31	-0.0107600075248046	0.0333250912700403	0.74678607674068	-0.0760771864140835	0.0545571713644743	0.989297674285218	0.926744671700679	1.05607285181376	0.957633600276905
GCST90200308	ebi-a-GCST90018890	Peripheral artery disease	3-hydroxyisobutyrate levels	Inverse variance weighted	18	0.104182830813536	0.0596824333376249	0.0808770583965515	-0.012794738528209	0.221160400155281	1.10980334261595	0.987286766158095	1.24752351748257	0.658301638111466
GCST90200309	ebi-a-GCST90018890	Peripheral artery disease	Vanillylmandelate (VMA) levels	Inverse variance weighted	37	-0.0492127503634334	0.0366804550528317	0.179705810830744	-0.121106442266983	0.0226809415401167	0.951978574364732	0.885939653148777	1.02294010977892	0.790922188970768
GCST90200310	ebi-a-GCST90018890	Peripheral artery disease	3-aminoisobutyrate levels	Inverse variance weighted	30	-0.0277298575608486	0.0174100215920748	0.111215697196671	-0.0618534998813153	0.00639378475961805	0.972651085650615	0.940020589832063	1.00641426863462	0.726023756245984
GCST90200311	ebi-a-GCST90018890	Peripheral artery disease	4-acetamidobutanoate levels	Inverse variance weighted	19	-0.035273493724443	0.0422915420277596	0.404249703174616	-0.118164916098852	0.0476179286499659	0.965341365345711	0.888549504412966	1.04876987384421	0.896215984814781
GCST90200312	ebi-a-GCST90018890	Peripheral artery disease	2-hydroxystearate levels	Inverse variance weighted	23	0.0441263709639927	0.0421497372567267	0.295147769858413	-0.0384871140591916	0.126739855987177	1.04511441866032	0.962244104080497	1.13512168425854	0.874873994693374
GCST90200313	ebi-a-GCST90018890	Peripheral artery disease	N1-methyladenosine levels	Inverse variance weighted	33	-0.040770234064041	0.0431820430261432	0.345094088586026	-0.125407038395282	0.0438665702671997	0.960049691323977	0.882137765557764	1.0448429324738	0.881368067107963
GCST90200314	ebi-a-GCST90018890	Peripheral artery disease	N-acetylneuraminate levels	Inverse variance weighted	31	0.0392981006458167	0.0473929662328254	0.406992999284075	-0.0535921131705211	0.132188314462155	1.04008048610651	0.947818630403511	1.14132322670109	0.896215984814781
GCST90200315	ebi-a-GCST90018890	Peripheral artery disease	Gamma-glutamylhistidine levels	Inverse variance weighted	24	-0.00633226494700991	0.0410640415402951	0.877448399038493	-0.0868177863659883	0.0741532564719685	0.993687741591495	0.916844141916556	1.07697184575464	0.980389272668707
GCST90200316	ebi-a-GCST90018890	Peripheral artery disease	N-acetylglucosaminylasparagine levels	Inverse variance weighted	25	0.0373563332182996	0.0283371598418269	0.187409672050264	-0.0181845000716811	0.0928971665082803	1.03806285121939	0.981979840292917	1.0973488852483	0.796666234205485
GCST90200317	ebi-a-GCST90018890	Peripheral artery disease	Homovanillate (hva) levels	Inverse variance weighted	25	0.0404770366450681	0.0447688077750097	0.365923932480433	-0.047269826593951	0.128223899884087	1.0413073975166	0.953829994166254	1.13680750527311	0.889834699834104
GCST90200318	ebi-a-GCST90018890	Peripheral artery disease	Acetoacetate levels	Inverse variance weighted	15	0.0282178342329951	0.0602995020036287	0.639812254636791	-0.0899691896941171	0.146404858160107	1.02861972860792	0.913959344204393	1.15766478322126	0.945819292046729
GCST90200319	ebi-a-GCST90018890	Peripheral artery disease	Cys-gly, oxidized levels	Inverse variance weighted	24	-0.0126886894684694	0.0345880164756534	0.713729278208592	-0.08048120176075	0.0551038228238113	0.987391472543248	0.922672248034401	1.0566503134001	0.953781874201053
GCST90200320	ebi-a-GCST90018890	Peripheral artery disease	Dihomo-linoleate (20:2n6) levels	Inverse variance weighted	18	0.0523597116499019	0.0721438229198321	0.467980721837459	-0.089042181272969	0.193761604572773	1.05375472219729	0.914806985037451	1.21380688245141	0.902540983641952
GCST90200321	ebi-a-GCST90018890	Peripheral artery disease	Cholate levels	Inverse variance weighted	18	-0.0253202158844899	0.049138384682612	0.606354684972899	-0.121631449862409	0.0709910180934296	0.974997652300131	0.885474650177512	1.0735715831054	0.938922807576591
GCST90200322	ebi-a-GCST90018890	Peripheral artery disease	Beta-hydroxyisovalerate levels	Inverse variance weighted	28	-0.0299355230543748	0.0329912489445491	0.364207106404187	-0.0945983709856911	0.0347273248769414	0.970508106929656	0.909738238376955	1.03533735956464	0.889834699834104
GCST90200323	ebi-a-GCST90018890	Peripheral artery disease	Creatine levels	Inverse variance weighted	25	-0.0407205242536937	0.033647837733643	0.22620317250061	-0.106670286211634	0.0252292377042466	0.960097416398249	0.898821978139154	1.02555018835096	0.825628718526022
GCST90200324	ebi-a-GCST90018890	Peripheral artery disease	Anthranilate levels	Inverse variance weighted	29	0.00425892441845637	0.0300494187009866	0.887292743778116	-0.0546379362354773	0.06315578507239	1.00426800652582	0.946827897974154	1.06519276743879	0.982760950387154
GCST90200325	ebi-a-GCST90018890	Peripheral artery disease	Glycerol levels	Inverse variance weighted	23	0.0653513303572597	0.0357070433300063	0.0672187833937144	-0.00463447456955279	0.135337135284072	1.06753401561453	0.995376248036771	1.14492271313669	0.588164354695001
GCST90200326	ebi-a-GCST90018890	Peripheral artery disease	Gamma-glutamylleucine levels	Inverse variance weighted	18	-0.0495193773432007	0.0536638075569568	0.356126828758634	-0.154700440154836	0.0556616854684346	0.95168671679766	0.856671763511093	1.05723994358941	0.889115925546852
GCST90200327	ebi-a-GCST90018890	Peripheral artery disease	Choline levels	Inverse variance weighted	22	0.0102249799125185	0.0561986793420792	0.855627129005698	-0.0999244315979567	0.120374391422994	1.01027743364664	0.904905797737389	1.12791905575994	0.978899578551605
GCST90200328	ebi-a-GCST90018890	Peripheral artery disease	3-methoxytyrosine levels	Inverse variance weighted	24	0.0587153978167632	0.0368499445782121	0.111078418605567	-0.0135104935565325	0.130941289190059	1.0604733847472	0.986580363526595	1.13990085484492	0.726023756245984
GCST90200329	ebi-a-GCST90018890	Peripheral artery disease	3-phosphoglycerate levels	Inverse variance weighted	24	0.0673669235899717	0.0446314431533331	0.131195315318872	-0.0201107049905612	0.154844552170505	1.06968789990018	0.980090166428116	1.16747646531641	0.746640005879759
GCST90200330	ebi-a-GCST90018890	Peripheral artery disease	1-palmitoyl-2-linoleoyl-gpc (16:0/18:2) levels	Inverse variance weighted	35	-0.0777517147633266	0.0349496943924054	0.0261030572139254	-0.146253115772441	-0.00925031375421193	0.925194110067432	0.863938998920007	0.990792338780303	0.422334839789669
GCST90200331	ebi-a-GCST90018890	Peripheral artery disease	1-palmitoyl-2-oleoyl-GPE (16:0/18:1) levels	Inverse variance weighted	32	-0.0273950957006418	0.0249364993903587	0.271945071919316	-0.0762706345057449	0.0214804431044613	0.972976746643778	0.926565412051758	1.02171280861132	0.868386571522874
GCST90200332	ebi-a-GCST90018890	Peripheral artery disease	1-palmitoyl-2-linoleoyl-GPI (16:0/18:2) levels	Inverse variance weighted	23	-0.0822479843794483	0.0437158894333965	0.0599146974075189	-0.167931127668905	0.00343515891000877	0.921043525966413	0.845412058178824	1.00344106583018	0.571139477364812
GCST90200333	ebi-a-GCST90018890	Peripheral artery disease	Taurocholic acid levels	Inverse variance weighted	27	-0.00472674630735961	0.0409291737392764	0.908059921472659	-0.0849479268363413	0.0754944342216221	0.995284407177816	0.918560115487313	1.07841722547007	0.988556679674745
GCST90200334	ebi-a-GCST90018890	Peripheral artery disease	Taurodeoxycholate levels	Inverse variance weighted	23	0.0388358013784885	0.041517791234636	0.349581459155178	-0.042539069441398	0.120210672198375	1.03959976878601	0.958353022472262	1.12773440884224	0.88341884985063
GCST90200335	ebi-a-GCST90018890	Peripheral artery disease	Stearoyl sphingomyelin (d18:1/18:0) levels	Inverse variance weighted	35	0.0473900457527158	0.0533093581293545	0.374022977015369	-0.057096296180819	0.151876387686251	1.04853090435637	0.944503112944667	1.16401634078553	0.894343942574727
GCST90200336	ebi-a-GCST90018890	Peripheral artery disease	Ceramide (d18:1/16:0) levels	Inverse variance weighted	26	-0.0550433317375889	0.042300941091001	0.19317910712295	-0.137953176275951	0.0278665128007731	0.946444135995987	0.8711394807855	1.02825841592381	0.797942703779479
GCST90200337	ebi-a-GCST90018890	Peripheral artery disease	Taurochenodeoxycholate levels	Inverse variance weighted	18	-0.0102978617795465	0.0551805727645415	0.851957685152069	-0.118451784398048	0.0978560608389548	0.98975497965891	0.888294644285277	1.10280403699586	0.978899578551605
GCST90200338	ebi-a-GCST90018890	Peripheral artery disease	4-hydroxyphenylacetate levels	Inverse variance weighted	23	-0.0083012839212648	0.0419410149007284	0.843101718978987	-0.0905056731266924	0.0739031052841628	0.991733076591578	0.913469151660026	1.07670247366147	0.978899578551605
GCST90200339	ebi-a-GCST90018890	Peripheral artery disease	5,6-dihydrothymine levels	Inverse variance weighted	18	0.0488139649618791	0.0502275396535493	0.331121902777472	-0.0496320127590775	0.147259942682836	1.05002499112947	0.951579529205202	1.15865510780517	0.881368067107963
GCST90200340	ebi-a-GCST90018890	Peripheral artery disease	1-palmitoyl-2-oleoyl-gpc (16:0/18:1) levels	Inverse variance weighted	23	0.00983559668857463	0.0415099810930812	0.812699193146324	-0.0715239662538645	0.0911951596310138	1.00988412514129	0.930973965369097	1.09548277841266	0.978899578551605
GCST90200341	ebi-a-GCST90018890	Peripheral artery disease	N-stearoyl-sphingosine (d18:1/18:0) levels	Inverse variance weighted	23	0.00199761973011736	0.0430801647940469	0.963015486282866	-0.0824395032662146	0.0864347427264494	1.00199961630165	0.920867145626279	1.0902802166819	0.99480925608966
GCST90200342	ebi-a-GCST90018890	Peripheral artery disease	Glycochenodeoxycholate levels	Inverse variance weighted	30	-0.0625840503151908	0.0385236003972657	0.104255515480009	-0.138090307093832	0.0129222064634501	0.93933410816758	0.871020028906466	1.01300605897058	0.708532629475789
GCST90200343	ebi-a-GCST90018890	Peripheral artery disease	N-formylmethionine levels	Inverse variance weighted	22	0.0681821257205648	0.0519353755930196	0.189241493855666	-0.0336112104417536	0.169975461882883	1.07056026728482	0.966947370607456	1.18527576652795	0.796666234205485
GCST90200344	ebi-a-GCST90018890	Peripheral artery disease	N6,n6,n6-trimethyllysine levels	Inverse variance weighted	20	0.0113376782046605	0.0419575163679128	0.786992508093889	-0.0708990538764487	0.0935744102857697	1.01140219326466	0.931555924340852	1.09809230966393	0.972453231537021
GCST90200345	ebi-a-GCST90018890	Peripheral artery disease	S-adenosylhomocysteine (SAH) levels	Inverse variance weighted	26	-0.0602190836749204	0.0315342204688928	0.0561792751526312	-0.12202615579395	0.00158798844410954	0.941558230948916	0.885125217047059	1.00158924996543	0.553880177561153
GCST90200346	ebi-a-GCST90018890	Peripheral artery disease	4-acetaminophen sulfate levels	Inverse variance weighted	26	-0.0170532451291424	0.035404997229521	0.630046007419959	-0.0864470396990035	0.0523405494407187	0.983091338416059	0.917184121845634	1.05373453012234	0.945819292046729
GCST90200347	ebi-a-GCST90018890	Peripheral artery disease	2-hydroxyhippurate (salicylurate) levels	Inverse variance weighted	25	0.0288369159747864	0.0491813510770827	0.557648113457918	-0.0675585321362957	0.125232364085868	1.02925672545736	0.934673010606848	1.13341178666473	0.91229792604275
GCST90200348	ebi-a-GCST90018890	Peripheral artery disease	Quinolinate levels	Inverse variance weighted	20	-0.0959202328901012	0.046614963414911	0.0396176573497015	-0.187285561183327	-0.0045549045968757	0.908536484507976	0.829206913265893	0.995455453248767	0.486532634119141
GCST90200349	ebi-a-GCST90018890	Peripheral artery disease	Eicosapentaenoate (EPA; 20:5n3) levels	Inverse variance weighted	27	0.0637999859012309	0.0482323470124453	0.185914054426451	-0.0307354142431619	0.158335386045624	1.06587918657459	0.969732116441628	1.17155905338246	0.793558063180114
GCST90200350	ebi-a-GCST90018890	Peripheral artery disease	Laurate (12:0) levels	Inverse variance weighted	19	-0.0197619605746514	0.0644514856465051	0.759134447058941	-0.146086872441801	0.106562951292499	0.980432027008265	0.864082634955593	1.11244795427805	0.959565513467571
GCST90200351	ebi-a-GCST90018890	Peripheral artery disease	N-acetylputrescine levels	Inverse variance weighted	24	0.0111499187000631	0.0226322784300253	0.622255955165999	-0.0332093470227864	0.0555091844229126	1.01121231071659	0.967336029472429	1.05707872568591	0.945819292046729
GCST90200352	ebi-a-GCST90018890	Peripheral artery disease	Methylsuccinate levels	Inverse variance weighted	23	0.0439861423493586	0.0338900702341372	0.194319467153911	-0.0224383953095504	0.110410680008268	1.04496787398838	0.977811473111029	1.11673659769362	0.797942703779479
GCST90200353	ebi-a-GCST90018890	Peripheral artery disease	9,10-DiHOME levels	Inverse variance weighted	19	0.0261877343879445	0.0347940401870556	0.451660262520524	-0.0420085843786845	0.0943840531545735	1.02653364605064	0.958861549306509	1.09898173228049	0.902540983641952
GCST90200354	ebi-a-GCST90018890	Peripheral artery disease	Linoleate (18:2n6) levels	Inverse variance weighted	22	0.0502111923537721	0.0528474573427856	0.342053529770413	-0.0533698240380876	0.153792208745632	1.05149314023948	0.948029343603328	1.16624852535503	0.881368067107963
GCST90200355	ebi-a-GCST90018890	Peripheral artery disease	Adenosine 5'-diphosphate (ADP) levels	Inverse variance weighted	25	-0.0110769451376747	0.038776224201567	0.775135997011972	-0.0870783445727461	0.0649244542973966	0.988984178323867	0.916605281770899	1.06707840815105	0.966331608029173
GCST90200356	ebi-a-GCST90018890	Peripheral artery disease	Adenosine 5'-monophosphate (AMP) levels	Inverse variance weighted	16	0.0750040104977525	0.0557493105514657	0.178502532818968	-0.0342646381831204	0.184272659178625	1.07788847374526	0.966315746753807	1.20234360842813	0.790922188970768
GCST90200357	ebi-a-GCST90018890	Peripheral artery disease	Adenosine 3',5'-cyclic monophosphate (camp) levels	Inverse variance weighted	29	-0.0296513434281824	0.0388863100090247	0.445753480335238	-0.105868511045871	0.046565824189506	0.970783944752588	0.89954292025779	1.0476670386326	0.902540983641952
GCST90200358	ebi-a-GCST90018890	Peripheral artery disease	Arachidonate (20:4n6) levels	Inverse variance weighted	29	0.0346182576414627	0.040468187390169	0.392305536722759	-0.0446993896432686	0.113935904926194	1.03522444433883	0.956284907776591	1.12068029249607	0.894543294795133
GCST90200359	ebi-a-GCST90018890	Peripheral artery disease	5-methylthioadenosine (mta) levels	Inverse variance weighted	27	0.0254652630065483	0.0418453047716075	0.542817957229976	-0.0565515343458024	0.107482060358899	1.02579227271209	0.945017782367056	1.1134708852993	0.91229792604275
GCST90200360	ebi-a-GCST90018890	Peripheral artery disease	Cortisone levels	Inverse variance weighted	17	-0.0550335331634047	0.0541146524160362	0.309162821183914	-0.161098251898836	0.0510311855720262	0.9464534098445	0.851208434153513	1.05235571108631	0.874873994693374
GCST90200361	ebi-a-GCST90018890	Peripheral artery disease	Beta-alanine levels	Inverse variance weighted	21	0.0145253687851066	0.0542498114124808	0.788892018556279	-0.0918042615833557	0.120854999153569	1.01463137459021	0.912283701036999	1.12846127266398	0.973940763649727
GCST90200362	ebi-a-GCST90018890	Peripheral artery disease	Succinate levels	Inverse variance weighted	26	-0.0294780494068985	0.0253915100169047	0.24566582373368	-0.0792454090400317	0.0202893102262347	0.970952190383732	0.92381318451743	1.020496537407	0.85445823602358
GCST90200363	ebi-a-GCST90018890	Peripheral artery disease	Phosphocholine levels	Inverse variance weighted	33	0.0233469990596258	0.0250798207770284	0.351901294955738	-0.0258094496633498	0.0725034477826014	1.02362167368623	0.974520767177984	1.0751965131276	0.886205753669065
GCST90200364	ebi-a-GCST90018890	Peripheral artery disease	Cysteinylglycine levels	Inverse variance weighted	20	-0.0253916482135661	0.0496334344947829	0.608942506411963	-0.122673179823341	0.0718898833962083	0.974928008434425	0.88455270499711	1.0745370131823	0.938922807576591
GCST90200365	ebi-a-GCST90018890	Peripheral artery disease	Phenylpyruvate levels	Inverse variance weighted	31	0.0169207034771892	0.043890929898121	0.69985434874815	-0.0691055191231279	0.102946926077506	1.01706466943578	0.933228201461108	1.10843257865007	0.950744534138798
GCST90200366	ebi-a-GCST90018890	Peripheral artery disease	Creatinine levels	Inverse variance weighted	25	-0.0447762306059355	0.0443698774238563	0.312898716003184	-0.131741190356694	0.0421887291448229	0.95621142874683	0.876567829931982	1.04309132190831	0.874873994693374
GCST90200367	ebi-a-GCST90018890	Peripheral artery disease	3-Hydroxybutyrate levels	Inverse variance weighted	17	-0.0404008403442109	0.0656165907127235	0.538085440409941	-0.169009358141149	0.0882076774527272	0.960404393158959	0.844501000389494	1.0922149268901	0.911887988204479
GCST90200368	ebi-a-GCST90018890	Peripheral artery disease	Cholesterol levels	Inverse variance weighted	21	-0.0536250527672644	0.0345182970580733	0.120297655415731	-0.121280915001088	0.0140308094665591	0.947787410154234	0.885785094318783	1.01412970325236	0.726023756245984
GCST90200369	ebi-a-GCST90018890	Peripheral artery disease	2-hydroxyphenylacetate levels	Inverse variance weighted	27	-0.00840395575580759	0.0433289023857486	0.846209337599217	-0.0933286044318749	0.0765206929202597	0.991631258764229	0.910894127263994	1.07952452862103	0.978899578551605
GCST90200370	ebi-a-GCST90018890	Peripheral artery disease	Aspartate levels	Inverse variance weighted	21	-0.100069108525864	0.0479619349574089	0.0369399001196561	-0.194074501042385	-0.0060637160093427	0.904774888216549	0.823596543181901	0.99395463121373	0.483325795958117
GCST90200371	ebi-a-GCST90018890	Peripheral artery disease	3-(4-hydroxyphenyl)lactate levels	Inverse variance weighted	27	0.0431259305016837	0.0395006864727792	0.27493124741966	-0.0342954149849636	0.120547275988331	1.04406936675143	0.966286007103199	1.12811407241283	0.870822955627882
GCST90200372	ebi-a-GCST90018890	Peripheral artery disease	Arginine levels	Inverse variance weighted	22	0.024319992216353	0.0451969204989113	0.590515202072056	-0.0642659719615131	0.112905956394219	1.02461813526634	0.937755549675899	1.11952664367543	0.928900317866156
GCST90200373	ebi-a-GCST90018890	Peripheral artery disease	Gluconate levels	Inverse variance weighted	24	0.0538762195138551	0.027558071201895	0.0505822551586068	-0.000137600041859094	0.107890039069569	1.05535396184343	0.999862409424592	1.1139252503948	0.535367405838194
GCST90200374	ebi-a-GCST90018890	Peripheral artery disease	Sphinganine levels	Inverse variance weighted	22	0.0230275381866286	0.0444939640582814	0.604777182822621	-0.0641806313676031	0.11023570774086	1.02329471884016	0.937835581706393	1.11654121685263	0.938922807576591
GCST90200375	ebi-a-GCST90018890	Peripheral artery disease	Gamma-glutamylglutamate levels	Inverse variance weighted	29	0.00698692713651437	0.0429777227020512	0.870856299165355	-0.0772494093595059	0.0912232636325347	1.00701139265833	0.925658956806243	1.09551356629496	0.978899578551605
GCST90200376	ebi-a-GCST90018890	Peripheral artery disease	Flavin adenine dinucleotide (FAD) levels	Inverse variance weighted	25	-0.00674560506029487	0.0311956186316377	0.82880406143977	-0.0678890175783048	0.0543978074577151	0.993277095461921	0.934364165820967	1.05590456532802	0.978899578551605
GCST90200377	ebi-a-GCST90018890	Peripheral artery disease	Histidine levels	Inverse variance weighted	23	-0.0223968436047771	0.0328424792298907	0.495272206225491	-0.0867681028953629	0.0419744156858087	0.977852103688813	0.916889695047158	1.04286779735206	0.907028449944093
GCST90200378	ebi-a-GCST90018890	Peripheral artery disease	Cortisol levels (plasma)	Inverse variance weighted	21	0.00776487436585205	0.0471524528674409	0.869199057734526	-0.0846539332543321	0.100183681986036	1.0077950991828	0.918830205966444	1.10537393670965	0.978899578551605
GCST90200379	ebi-a-GCST90018890	Peripheral artery disease	Hypotaurine levels	Inverse variance weighted	30	0.00431096727348211	0.0425905061745779	0.919376636183359	-0.0791664248286906	0.0877883593756549	1.00432027286012	0.923886154054918	1.09175703743458	0.991403021828088
GCST90200380	ebi-a-GCST90018890	Peripheral artery disease	Glutarate (C5-DC) levels	Inverse variance weighted	26	-0.00291513098090899	0.0492434442127561	0.952794118427237	-0.099432281637911	0.0936020196760931	0.997089113887625	0.905351256696904	1.09812262774165	0.99480925608966
GCST90200381	ebi-a-GCST90018890	Peripheral artery disease	S-1-pyrroline-5-carboxylate levels	Inverse variance weighted	18	-0.00112778316533559	0.0445100047312855	0.979785567152956	-0.0883673924386552	0.0861118261079841	0.998872852543096	0.915424494897454	1.08992820391959	0.99480925608966
GCST90200382	ebi-a-GCST90018890	Peripheral artery disease	Cystine levels	Inverse variance weighted	20	-0.0170963141399598	0.0552210934189625	0.756867034656725	-0.125329657241126	0.0911370289612067	0.983048998556344	0.882206029037306	1.09541909911587	0.959565513467571
GCST90200383	ebi-a-GCST90018890	Peripheral artery disease	Cystathionine levels	Inverse variance weighted	35	-0.0190007683782253	0.0437901696801063	0.664357514929751	-0.104829500951234	0.066827964194783	0.981178608326239	0.900478040147875	1.06911153688869	0.945819292046729
GCST90200384	ebi-a-GCST90018890	Peripheral artery disease	Guanidinoacetate levels	Inverse variance weighted	25	-0.00414706807378666	0.0467522914646551	0.92931795569308	-0.0957815593445107	0.0874874231969374	0.995861519138332	0.908662483219723	1.09142853767486	0.994682827194428
GCST90200385	ebi-a-GCST90018890	Peripheral artery disease	Sphingosine levels	Inverse variance weighted	17	-0.0225031953287661	0.0500190389597801	0.652787885921453	-0.120540511689935	0.0755341210324029	0.977748112961674	0.886441175387913	1.07846002525973	0.945819292046729
GCST90200386	ebi-a-GCST90018890	Peripheral artery disease	Deoxycholate levels	Inverse variance weighted	26	-0.0937401568484993	0.0360432337695912	0.00930148239275572	-0.164384895036898	-0.0230954186601005	0.910519323715573	0.848415408148413	0.977169239145218	0.326705704255719
GCST90200387	ebi-a-GCST90018890	Peripheral artery disease	Glycocholate levels	Inverse variance weighted	37	-0.00891457431099153	0.0306388512627339	0.771084554282023	-0.0689667227859501	0.051137574163967	0.991125042696261	0.93335773910669	1.0524676756844	0.964560033451836
GCST90200388	ebi-a-GCST90018890	Peripheral artery disease	Palmitoleate (16:1n7) levels	Inverse variance weighted	27	-0.0246976568085428	0.0637571366000961	0.698481673753829	-0.149661644544731	0.100266330927646	0.975604834921513	0.860999250938656	1.10546529847103	0.950744534138798
GCST90200389	ebi-a-GCST90018890	Peripheral artery disease	Leucine levels	Inverse variance weighted	20	-0.0268736899378658	0.0577392963507984	0.641622448094384	-0.140042710785431	0.0862953309096989	0.973484194608175	0.869321105218687	1.09012822933078	0.945819292046729
GCST90200390	ebi-a-GCST90018890	Peripheral artery disease	Stearate (18:0) levels	Inverse variance weighted	21	0.059921231992951	0.0656430019181988	0.361329308780962	-0.0687390517667187	0.188581515752621	1.06175291109072	0.933570261806171	1.20753551214089	0.889834699834104
GCST90200391	ebi-a-GCST90018890	Peripheral artery disease	Methionine levels	Inverse variance weighted	22	0.0826035907145143	0.0549055122606543	0.13246088576523	-0.0250112133163682	0.190218394745397	1.08611117864475	0.975298975631049	1.2095137202557	0.750790445632883
GCST90200392	ebi-a-GCST90018890	Peripheral artery disease	Orotate levels	Inverse variance weighted	32	-0.0181988676561441	0.025117878435376	0.468735256274981	-0.067429909389481	0.0310321740771928	0.981965731715974	0.934793238548704	1.03151869151464	0.902540983641952
GCST90200393	ebi-a-GCST90018890	Peripheral artery disease	Phosphate levels (UKB data field 30810)	Inverse variance weighted	25	-0.0232151505634119	0.0453877460355548	0.609011500227162	-0.112175132793099	0.0657448316662754	0.977052247816295	0.893887694742424	1.06795417430817	0.938922807576591
GCST90200394	ebi-a-GCST90018890	Peripheral artery disease	Inosine levels	Inverse variance weighted	21	0.0120113496980673	0.0395100888398622	0.76112244016788	-0.0654284244280626	0.0894511238241973	1.01208377564616	0.936666086771261	1.0935738822968	0.959565513467571
GCST90200395	ebi-a-GCST90018890	Peripheral artery disease	Inosine 5'-monophosphate (IMP) levels	Inverse variance weighted	22	0.0038877831891962	0.0307015941958999	0.899232212120567	-0.0562873414347677	0.0640629078131601	1.00389535042167	0.945267482348989	1.06615946641246	0.987252020501304
GCST90200396	ebi-a-GCST90018890	Peripheral artery disease	Phenylalanine levels	Inverse variance weighted	21	-0.0763173315404632	0.0593475591435219	0.198464406180112	-0.192638547461766	0.0400038843808398	0.926522145204767	0.824780039106313	1.04081481710567	0.80451145943902
GCST90200397	ebi-a-GCST90018890	Peripheral artery disease	Palmitate (16:0) levels	Inverse variance weighted	21	0.0440198107178725	0.0694535155646531	0.526209731615603	-0.0921090797888477	0.180148701224593	1.04500305694412	0.91200566273407	1.19739540404693	0.911120765206426
GCST90200398	ebi-a-GCST90018890	Peripheral artery disease	Malate levels	Inverse variance weighted	20	-0.00757603995012841	0.0363859947408981	0.835062597829716	-0.0788925896422887	0.0637405097420319	0.992452585904712	0.924139181234419	1.0658157940596	0.978899578551605
GCST90200399	ebi-a-GCST90018890	Peripheral artery disease	Isoleucine levels	Inverse variance weighted	23	-0.00242818036709238	0.0388325870516656	0.950141208949727	-0.078540050988357	0.0736836902541722	0.997574765278187	0.924465033451793	1.07646625487185	0.99480925608966
GCST90200400	ebi-a-GCST90018890	Peripheral artery disease	Nicotinamide levels	Inverse variance weighted	24	-0.0242245209811526	0.0440327281233925	0.582217809172692	-0.110528668103002	0.0620796261406966	0.976066537737748	0.895360661529883	1.06404706731641	0.922629312371244
GCST90200401	ebi-a-GCST90018890	Peripheral artery disease	Myo-inositol levels	Inverse variance weighted	30	0.0365061609294709	0.0371918008423195	0.326314317483736	-0.0363897687214754	0.109402090580417	1.03718069399517	0.96426438013364	1.1156108367782	0.879626123493818
GCST90200402	ebi-a-GCST90018890	Peripheral artery disease	Lysine levels	Inverse variance weighted	34	0.0569178047923045	0.0303668634488473	0.0608836776050059	-0.00260124756743622	0.116436857152045	1.05856879753736	0.997402132745372	1.12348656808593	0.571139477364812
GCST90200403	ebi-a-GCST90018890	Peripheral artery disease	Citrulline levels	Inverse variance weighted	30	0.058611134211147	0.0360260651810143	0.103756399501585	-0.0119999535436411	0.129222221965935	1.06036282173239	0.988071758764146	1.13794297199488	0.708532629475789
GCST90200404	ebi-a-GCST90018890	Peripheral artery disease	Ornithine levels	Inverse variance weighted	27	0.0674587175528617	0.0400046175335547	0.0917431754417655	-0.0109503328129055	0.145867767918629	1.06978609529837	0.989109403837224	1.15704317970682	0.68203769484019
GCST90200405	ebi-a-GCST90018890	Peripheral artery disease	Retinol (Vitamin A) levels	Inverse variance weighted	28	-0.0470756795143597	0.0399760500102514	0.238957276998596	-0.125428737534452	0.031277378505733	0.954015195451611	0.882118624135299	1.03177165547859	0.84479845403544
GCST90200406	ebi-a-GCST90018890	Peripheral artery disease	1-methylnicotinamide levels	Inverse variance weighted	19	0.0467010737403088	0.048098534444924	0.331575230689376	-0.0475720537717421	0.14097420125236	1.04780874471159	0.953541764376657	1.151394943054	0.881368067107963
GCST90200407	ebi-a-GCST90018890	Peripheral artery disease	Uridine levels	Inverse variance weighted	20	-0.0146688089778618	0.0492598706045683	0.765867908177257	-0.111218155362816	0.0818805374070919	0.985438253866455	0.894743534535868	1.08532614620915	0.960766193053907
GCST90200408	ebi-a-GCST90018890	Peripheral artery disease	Plasma lactate levels	Inverse variance weighted	19	0.0287863485026891	0.0539806655020215	0.593845678382898	-0.0770157558812731	0.134588452886651	1.02920467986253	0.925875265510814	1.14406585045398	0.928920614230232
GCST90200409	ebi-a-GCST90018890	Peripheral artery disease	Pristanate levels	Inverse variance weighted	14	-0.11096340396091	0.044116221038768	0.011894739985133	-0.197431197196896	-0.024495610724925	0.894971500741759	0.820836614544892	0.975801971972281	0.33227854100871
GCST90200410	ebi-a-GCST90018890	Peripheral artery disease	Phytanate levels	Inverse variance weighted	22	0.0439217723144078	0.0554443269932814	0.428256934006484	-0.0647491085924237	0.152592653221239	1.04490061153467	0.937302595047309	1.16485038423523	0.901706428053731
GCST90200411	ebi-a-GCST90018890	Peripheral artery disease	Plasma free proline levels	Inverse variance weighted	34	0.00956397125205032	0.0344210099639649	0.78112541901761	-0.0579012082773208	0.0770291507814215	1.0096098521764	0.943743176845783	1.08007356092199	0.968447804378147
GCST90200412	ebi-a-GCST90018890	Peripheral artery disease	Glutamate levels	Inverse variance weighted	21	-0.0140741473317537	0.04612016352427	0.760242343293532	-0.104469667839323	0.0763213731758155	0.986024430471736	0.900802120267151	1.07930937951031	0.959565513467571
GCST90200413	ebi-a-GCST90018890	Peripheral artery disease	2'-deoxyuridine levels	Inverse variance weighted	24	-0.0346295563573324	0.0402488069257098	0.389575665788423	-0.113517217931724	0.0442581052170588	0.965963184907814	0.892688826023605	1.04525210509645	0.894543294795133
GCST90200414	ebi-a-GCST90018890	Peripheral artery disease	Myristate (14:0) levels	Inverse variance weighted	23	-0.00885235038157895	0.0503807072502479	0.860522459989594	-0.107598536592065	0.0898938358289069	0.991186716309724	0.897988033410643	1.09405812776526	0.978899578551605
GCST90200415	ebi-a-GCST90018890	Peripheral artery disease	Serine levels	Inverse variance weighted	34	-0.00451079852763353	0.0356570706196148	0.899332173461379	-0.0743986569420785	0.0653770598868115	0.995499359844182	0.928301546209489	1.06756148311589	0.987252020501304
GCST90200416	ebi-a-GCST90018890	Peripheral artery disease	Trans-urocanate levels	Inverse variance weighted	20	-0.0068717174692071	0.0334453567327369	0.837211941507955	-0.0724246166653714	0.0586811817269572	0.993151838793071	0.93013586076037	1.06043710011539	0.978899578551605
GCST90200417	ebi-a-GCST90018890	Peripheral artery disease	Urea levels	Inverse variance weighted	22	-0.00145600205624285	0.0221996593931914	0.947706890530055	-0.0449673344668981	0.0420553303544124	0.998545057400498	0.956028710510536	1.0429521840683	0.99480925608966
GCST90200418	ebi-a-GCST90018890	Peripheral artery disease	Pyridoxal levels	Inverse variance weighted	43	0.0182595419530839	0.0308153350344166	0.55348419205356	-0.0421385147143726	0.0786575986205404	1.01842726669297	0.958736972196877	1.08183383724846	0.91229792604275
GCST90200419	ebi-a-GCST90018890	Peripheral artery disease	Glutamine levels	Inverse variance weighted	26	-0.0244942986461444	0.0363554997800222	0.500474104008279	-0.0957510782149879	0.0467624809226991	0.975803252302183	0.908690180700689	1.04787308966988	0.907595525403615
GCST90200420	ebi-a-GCST90018890	Peripheral artery disease	Taurine levels	Inverse variance weighted	16	-0.0167681534040187	0.0653831827249805	0.797595871441147	-0.14491919154498	0.111382884736943	0.98337164957698	0.865092197050182	1.11782282222534	0.978827970860024
GCST90200421	ebi-a-GCST90018890	Peripheral artery disease	Salicylate levels	Inverse variance weighted	24	0.0985488236427514	0.0475981181671841	0.0384115998638093	0.00525651203507052	0.191841135250432	1.10356828330271	1.00527035173335	1.21147804052093	0.483789696948264
GCST90200422	ebi-a-GCST90018890	Peripheral artery disease	Serotonin levels	Inverse variance weighted	25	0.0256925006991386	0.0408854270720417	0.529740362033093	-0.054442936362063	0.10582793776034	1.02602539786762	0.947012547297116	1.11163059040139	0.911120765206426
GCST90200423	ebi-a-GCST90018890	Peripheral artery disease	Spermidine levels	Inverse variance weighted	23	0.0035074274995021	0.03802980294613	0.926516582172156	-0.0710309862749128	0.078045841273917	1.00351358572107	0.931433030040498	1.08117221984598	0.993964149456719
GCST90200424	ebi-a-GCST90018890	Peripheral artery disease	Dimethylglycine levels	Inverse variance weighted	33	-0.0252554423256017	0.0357709033330662	0.48016754383107	-0.0953664128584115	0.044855528207208	0.97506080841338	0.909039789569965	1.04587674930436	0.904741977187664
GCST90200425	ebi-a-GCST90018890	Peripheral artery disease	Betaine levels	Inverse variance weighted	25	0.0446768666096216	0.0329196632952859	0.174734079350575	-0.0198456734491387	0.109199406668382	1.04568990798463	0.980349955660307	1.11538474332302	0.790922188970768
GCST90200426	ebi-a-GCST90018890	Peripheral artery disease	Xylose levels	Inverse variance weighted	26	-0.00179045185192428	0.0453698385305798	0.968520867162232	-0.0907153353718607	0.0871344316680121	0.998211150050807	0.91327765174265	1.09104334063628	0.99480925608966
GCST90200427	ebi-a-GCST90018890	Peripheral artery disease	Tyrosine levels	Inverse variance weighted	29	0.0352084987350119	0.0468331108091931	0.45217948393261	-0.0565843984510065	0.12700139592103	1.03583565671051	0.944986725713563	1.13541860273509	0.902540983641952
GCST90200428	ebi-a-GCST90018890	Peripheral artery disease	Caprate (10:0) levels	Inverse variance weighted	15	0.0381778088119096	0.0448725043502231	0.394876968702423	-0.0497722997145277	0.126127917338347	1.03891594486613	0.95144604437349	1.13442727191936	0.894543294795133
GCST90200429	ebi-a-GCST90018890	Peripheral artery disease	Cytidine levels	Inverse variance weighted	28	-0.0155306091233186	0.0354091526252862	0.660948229128904	-0.0849325482688795	0.0538713300222424	0.984589368873078	0.918574241734637	1.0553488017117	0.945819292046729
GCST90200430	ebi-a-GCST90018890	Peripheral artery disease	Pyruvate levels	Inverse variance weighted	23	0.0727886241514896	0.0469866765156507	0.121349684972543	-0.0193052618191858	0.164882510122165	1.07550317748969	0.980879891356579	1.17925456009773	0.726023756245984
GCST90200431	ebi-a-GCST90018890	Peripheral artery disease	Alanine levels	Inverse variance weighted	22	-0.0334543019029923	0.0426585492464475	0.432902581858131	-0.117065058426029	0.0501564546200447	0.967099104810322	0.889527320033513	1.05143558546317	0.902540983641952
GCST90200432	ebi-a-GCST90018890	Peripheral artery disease	Threonine levels	Inverse variance weighted	32	-0.0221792148415701	0.0352391451701002	0.529092848146411	-0.0912479393749665	0.0468895096918264	0.97806493559107	0.912791365919768	1.04800620815343	0.911120765206426
GCST90200433	ebi-a-GCST90018890	Peripheral artery disease	Cytosine levels	Inverse variance weighted	16	-0.0377769462610988	0.0576152398368216	0.512032432394611	-0.150702816341269	0.0751489238190715	0.962927701562849	0.860103269318075	1.07804468546231	0.910629881226411
GCST90200434	ebi-a-GCST90018890	Peripheral artery disease	12,13-DiHOME levels	Inverse variance weighted	29	0.0628471233237533	0.0377991608194533	0.0963806691863622	-0.0112392318823752	0.136933478529882	1.0648640339129	0.988823692323734	1.14675186236335	0.699134387880348
GCST90200435	ebi-a-GCST90018890	Peripheral artery disease	Mannose levels	Inverse variance weighted	26	0.00495946798982139	0.0402585139098619	0.901956218036691	-0.073947219273508	0.0838661552531508	1.0049717865072	0.928720711101533	1.08748333013655	0.987252020501304
GCST90200436	ebi-a-GCST90018890	Peripheral artery disease	Caffeine levels	Inverse variance weighted	28	0.0365152186775975	0.0365931053536318	0.318341650311883	-0.0352072678155208	0.108237705170716	1.0371900885592	0.96540529807203	1.1143125917724	0.874873994693374
GCST90200437	ebi-a-GCST90018890	Peripheral artery disease	Fructose levels	Inverse variance weighted	26	0.0431218553305293	0.0380522745272758	0.257119044113687	-0.0314606027429314	0.11770431340399	1.04406511199873	0.969029132791565	1.12491144095189	0.857271610857887
GCST90200438	ebi-a-GCST90018890	Peripheral artery disease	Alpha-ketobutyrate levels	Inverse variance weighted	17	-0.0767175122096213	0.051997486302712	0.140102860343655	-0.178632585362937	0.0251975609436942	0.926151443131559	0.836413153383958	1.02551770275773	0.764423782703932
GCST90200439	ebi-a-GCST90018890	Peripheral artery disease	Cysteine levels	Inverse variance weighted	15	0.0124614527148589	0.0336398027281168	0.711056353385821	-0.05347256063225	0.0783954660619678	1.01253942014262	0.947931951300362	1.08155029054178	0.953781874201053
GCST90200440	ebi-a-GCST90018890	Peripheral artery disease	Blood sugar levels	Inverse variance weighted	24	0.0265113529784518	0.035441887372872	0.454446181439404	-0.0429547462723773	0.0959774522292808	1.026865905182	0.957954740109032	1.1007342446108	0.902540983641952
GCST90200441	ebi-a-GCST90018890	Peripheral artery disease	Tryptophan levels	Inverse variance weighted	23	0.024714833833291	0.047338005828698	0.601605692477884	-0.0680676575909571	0.117497325257539	1.02502277702706	0.934197265902509	1.12467862171405	0.936872046127962
GCST90200442	ebi-a-GCST90018890	Peripheral artery disease	Valine levels	Inverse variance weighted	22	-0.0514149225941019	0.0468913236622697	0.272873210897728	-0.143321916972151	0.0404920717839466	0.949884460230366	0.866475090956307	1.04132305383564	0.868386571522874
GCST90200443	ebi-a-GCST90018890	Peripheral artery disease	Pseudouridine levels	Inverse variance weighted	23	0.0137056623730397	0.0464906508731209	0.768143076013692	-0.0774160133382772	0.104827338084357	1.0138000155283	0.925504751187045	1.11051884948937	0.961896517369561
GCST90200444	ebi-a-GCST90018890	Peripheral artery disease	Dihydroorotate levels	Inverse variance weighted	29	-0.0267370314101894	0.0287578957898934	0.352511744710636	-0.0831025071583806	0.0296284443380017	0.973617238615519	0.920256809474541	1.03007173385717	0.886205753669065
GCST90200445	ebi-a-GCST90018890	Peripheral artery disease	Caprylate (8:0) levels	Inverse variance weighted	23	0.057201502601076	0.0203673005500028	0.00497733453516221	0.0172815935230704	0.0971214116790816	1.05886915378884	1.01743178419104	1.10199416046056	0.276670922649402
GCST90200446	ebi-a-GCST90018890	Peripheral artery disease	Arachidate (20:0) levels	Inverse variance weighted	23	-0.0244986371108214	0.0419552185600524	0.559271797060812	-0.106730865488524	0.0577335912668814	0.975799018823424	0.898767529802902	1.05943271598338	0.91229792604275
GCST90200447	ebi-a-GCST90018890	Peripheral artery disease	Maltose levels in coronary artery disease	Inverse variance weighted	21	-0.0128557424226521	0.0453359651029219	0.776742925984484	-0.101714234024379	0.0760027491790748	0.987226539657471	0.903287643664923	1.07896554042269	0.966613419002913
GCST90200448	ebi-a-GCST90018890	Peripheral artery disease	N-stearoyl-sphinganine (d18:0/18:0) levels	Inverse variance weighted	16	-0.0127599777232537	0.033612879512399	0.704230684125913	-0.0786412215675558	0.0531212661210483	0.987321085637291	0.924371509519925	1.05455751946559	0.951663086656639
GCST90200449	ebi-a-GCST90018890	Peripheral artery disease	Sucrose levels	Inverse variance weighted	17	0.0433172054208174	0.0491043901138729	0.377698254624507	-0.0529273992023734	0.139561810044008	1.04426909013555	0.948448868127115	1.14976987084809	0.894543294795133
GCST90200450	ebi-a-GCST90018890	Peripheral artery disease	Caproate (6:0) levels	Inverse variance weighted	24	-0.0414507055421079	0.0258324292250505	0.10858195003046	-0.0920822668232068	0.009180855738991	0.959396627112489	0.912030116638408	1.00922312906444	0.720121730262583
GCST90200451	ebi-a-GCST90018890	Peripheral artery disease	Nonadecanoate (19:0) levels	Inverse variance weighted	26	0.120466738784429	0.0413868500817921	0.00360563365549075	0.0393485126241165	0.201584964944742	1.12802322091827	1.04013291994304	1.22334017367752	0.252394355884352
GCST90200452	ebi-a-GCST90018890	Peripheral artery disease	Plasma free asparagine levels	Inverse variance weighted	26	0.00077231595493225	0.0287896293799452	0.978598367259028	-0.0556553576297604	0.0571999895396249	1.00077261426769	0.945865064900591	1.05886755165596	0.99480925608966
GCST90200453	ebi-a-GCST90018890	Peripheral artery disease	X-07765 levels	Inverse variance weighted	25	-0.021843747020469	0.0375893557327929	0.561162796219408	-0.095518884256743	0.051831390215805	0.97839309994512	0.908901197568037	1.05319814802925	0.91229792604275
GCST90200454	ebi-a-GCST90018890	Peripheral artery disease	Kynurenate levels	Inverse variance weighted	33	0.0495269571865281	0.0354713530936352	0.162638542174844	-0.019996894876997	0.119050809250053	1.05077391774153	0.980201716948929	1.12642714975312	0.781782963061003
GCST90200455	ebi-a-GCST90018890	Peripheral artery disease	Alpha-ketoglutarate levels	Inverse variance weighted	26	-0.0243854945002511	0.038217579980701	0.523428058974621	-0.099291951262425	0.0505209622619227	0.975909429517765	0.905478313893487	1.05181891162743	0.910629881226411
GCST90200456	ebi-a-GCST90018890	Peripheral artery disease	X-11308 levels	Inverse variance weighted	32	-0.0255572560081199	0.0322216636154669	0.427678800300959	-0.0887117166944351	0.0375972046781953	0.974766566125521	0.915109346299293	1.03831292104996	0.901706428053731
GCST90200457	ebi-a-GCST90018890	Peripheral artery disease	Pentadecanoate (15:0) levels	Inverse variance weighted	22	-0.0124970621640234	0.0432075672555006	0.772402940888971	-0.0971838939848046	0.0721897696567578	0.987580701839735	0.907389127387341	1.07485930039134	0.964642388264549
GCST90200458	ebi-a-GCST90018890	Peripheral artery disease	X-11315 levels	Inverse variance weighted	25	-0.021780654226599	0.0325149690654922	0.5029435693223	-0.0855099935949637	0.0419486851417657	0.978454831446685	0.918043968448736	1.04284096414149	0.909717050453773
GCST90200459	ebi-a-GCST90018890	Peripheral artery disease	Margarate (17:0) levels	Inverse variance weighted	23	0.0915179676502122	0.0443909387566103	0.0392423819610551	0.00451172768725587	0.178524207613168	1.09583646612197	1.00452192085445	1.19545182195848	0.48618880305732
GCST90200460	ebi-a-GCST90018890	Peripheral artery disease	X-11372 levels	Inverse variance weighted	27	-0.0214158148836428	0.0470897385531251	0.649262270413389	-0.113711702447768	0.0708800726804823	0.978811875392381	0.892515228750836	1.07345248186977	0.945819292046729
GCST90200461	ebi-a-GCST90018890	Peripheral artery disease	X-10458 levels	Inverse variance weighted	25	0.065257312574333	0.0399096449125589	0.102022560479066	-0.0129655914542825	0.143480216602948	1.06743365315118	0.987118099734209	1.15428397492304	0.703603865372869
GCST90200462	ebi-a-GCST90018890	Peripheral artery disease	X-11299 levels	Inverse variance weighted	20	-0.0376465256103364	0.0466544481190077	0.419711113924625	-0.129089243923591	0.0537961927029187	0.963053295410161	0.878895525960343	1.05526950861077	0.899840060481585
GCST90200463	ebi-a-GCST90018890	Peripheral artery disease	X-11478 levels	Inverse variance weighted	23	-0.042659336631884	0.0458904744980437	0.352583289138335	-0.13260466664805	0.0472859933842815	0.958237770977381	0.875811261079711	1.04842180790837	0.886205753669065
GCST90200464	ebi-a-GCST90018890	Peripheral artery disease	X-11849 levels	Inverse variance weighted	34	-0.0856508321969372	0.0396354394521206	0.030697975358443	-0.163336293523094	-0.00796537087078082	0.917914681524178	0.849305524436814	0.992066268633247	0.447678807310627
GCST90200465	ebi-a-GCST90018890	Peripheral artery disease	X-11787 levels	Inverse variance weighted	20	0.00348668782128918	0.035938965256075	0.922712955315713	-0.0669536840806179	0.0739270597231963	1.00349277338804	0.935238516765417	1.07672826577415	0.991403021828088
GCST90200466	ebi-a-GCST90018890	Peripheral artery disease	X-11632 levels	Inverse variance weighted	26	-0.0324981771847338	0.0441783520976833	0.461966151531484	-0.119087747296193	0.0540913929267255	0.968024214359014	0.887729901445671	1.05558107039017	0.902540983641952
GCST90200467	ebi-a-GCST90018890	Peripheral artery disease	X-11852 levels	Inverse variance weighted	26	0.0337206606907899	0.0313103903955366	0.281489251550728	-0.0276477044844618	0.0950890258660416	1.03429564693955	0.972730995211915	1.09975675756589	0.871645920156043
GCST90200468	ebi-a-GCST90018890	Peripheral artery disease	X-11847 levels	Inverse variance weighted	19	0.02805652196567	0.0476390283772432	0.555901627925658	-0.0653159736537267	0.121429017585067	1.02845381300975	0.936771421520388	1.12910921618169	0.91229792604275
GCST90200469	ebi-a-GCST90018890	Peripheral artery disease	X-11483 levels	Inverse variance weighted	26	-0.00470253698236177	0.0423091534427682	0.911499750790997	-0.0876284777301874	0.0782234037654639	0.995308502633161	0.916101165491365	1.08136421252397	0.989640153081942
GCST90200470	ebi-a-GCST90018890	Peripheral artery disease	X-11470 levels	Inverse variance weighted	34	0.0299870802357777	0.0350998845818487	0.392919078708162	-0.0388086935446457	0.0987828540162012	1.0304412208099	0.961934715865743	1.10382658202388	0.894543294795133
GCST90200471	ebi-a-GCST90018890	Peripheral artery disease	X-11381 levels	Inverse variance weighted	25	-0.00858456739936417	0.025408982258444	0.735471994680974	-0.0583861726259145	0.0412170378271861	0.991452174785594	0.943285606012523	1.04207825140293	0.957633600276905
GCST90200472	ebi-a-GCST90018890	Peripheral artery disease	X-11850 levels	Inverse variance weighted	24	-0.0196148572141407	0.0493709940811208	0.691149812773386	-0.116382005613137	0.077152291184856	0.980576262462691	0.890135121728303	1.08020656980524	0.950744534138798
GCST90200473	ebi-a-GCST90018890	Peripheral artery disease	X-11795 levels	Inverse variance weighted	15	0.030365191453116	0.0583175157429009	0.602584603344015	-0.0839371394029698	0.144667522309202	1.03083091586369	0.919489053909395	1.15565527678927	0.937353827424023
GCST90200474	ebi-a-GCST90018890	Peripheral artery disease	X-11444 levels	Inverse variance weighted	32	0.0124960555852984	0.0338825571691826	0.712273097595107	-0.0539137564662995	0.0789058676368963	1.01257445751918	0.947513819918181	1.08210245641462	0.953781874201053
GCST90200475	ebi-a-GCST90018890	Peripheral artery disease	X-11858 levels	Inverse variance weighted	28	0.00482177362007804	0.034619101802878	0.889228320130492	-0.0630316659135627	0.0726752131537188	1.00483341707702	0.938913741657004	1.07538121051755	0.983609924752843
GCST90200476	ebi-a-GCST90018890	Peripheral artery disease	X-11843 levels	Inverse variance weighted	24	-0.0490492948039769	0.0366399480224672	0.180673721609917	-0.120863592928013	0.0227650033200588	0.952134193273236	0.886154829134528	1.02302610355966	0.790922188970768
GCST90200477	ebi-a-GCST90018890	Peripheral artery disease	X-12127 levels	Inverse variance weighted	30	0.0370362652305151	0.0479538435902596	0.439918097488219	-0.0569532682063938	0.131025798667424	1.03773065369714	0.944638212973062	1.13999719134102	0.902540983641952
GCST90200478	ebi-a-GCST90018890	Peripheral artery disease	X-12221 levels	Inverse variance weighted	24	0.0595633259120798	0.0425054060942721	0.161120862616241	-0.0237472700326935	0.142873921856853	1.0613729712629	0.976532477594918	1.15358435072421	0.781782963061003
GCST90200479	ebi-a-GCST90018890	Peripheral artery disease	X-12283 levels	Inverse variance weighted	27	-0.00606121196668261	0.0370640029369676	0.870098274878281	-0.0787066577231391	0.0665842337897739	0.993957120121645	0.924311024180997	1.06885099365325	0.978899578551605
GCST90200480	ebi-a-GCST90018890	Peripheral artery disease	X-12410 levels	Inverse variance weighted	27	0.0176197158689873	0.0352679544626305	0.617359836732321	-0.0515054748777685	0.0867449066157432	1.0177758587791	0.949798449917547	1.09061843468312	0.945819292046729
GCST90200481	ebi-a-GCST90018890	Peripheral artery disease	X-12104 levels	Inverse variance weighted	14	0.03798397053586	0.0540854454994432	0.482494835098877	-0.0680235026430487	0.143991443714769	1.0387145827069	0.934238516244817	1.15487422704935	0.905132726230347
GCST90200482	ebi-a-GCST90018890	Peripheral artery disease	X-12193 levels	Inverse variance weighted	27	-0.0283791972866477	0.045968120513839	0.53699273171448	-0.118476713493772	0.0617183189204767	0.972019709672297	0.888272500179076	1.06366268887187	0.911887988204479
GCST90200483	ebi-a-GCST90018890	Peripheral artery disease	X-12216 levels	Inverse variance weighted	23	0.0193071042266247	0.0464668061725705	0.677773611382611	-0.0717678358716135	0.110382044324863	1.01949469167536	0.930746956785402	1.11670461963582	0.950744534138798
GCST90200484	ebi-a-GCST90018890	Peripheral artery disease	X-12306 levels	Inverse variance weighted	30	0.0247287463212361	0.0333432488523013	0.45830440473683	-0.0406240214292745	0.0900815140717468	1.02503703774329	0.960190072981388	1.09426347794152	0.902540983641952
GCST90200485	ebi-a-GCST90018890	Peripheral artery disease	X-12100 levels	Inverse variance weighted	21	0.108383905360764	0.0729834205176535	0.137531027030506	-0.0346635988538366	0.251431409575365	1.11447551639461	0.965930301669186	1.28586469903333	0.758045030876805
GCST90200486	ebi-a-GCST90018890	Peripheral artery disease	X-12261 levels	Inverse variance weighted	19	0.0135933080493184	0.0425588023132247	0.749422737101926	-0.069821944484602	0.0970085605832388	1.01368611711178	0.932559852549181	1.10186980622883	0.957633600276905
GCST90200487	ebi-a-GCST90018890	Peripheral artery disease	X-11880 levels	Inverse variance weighted	17	-0.00946090616674919	0.0474941859674024	0.842105240063324	-0.102549510662858	0.0836276983293595	0.99058370740022	0.90253346361668	1.08722404312259	0.978899578551605
GCST90200488	ebi-a-GCST90018890	Peripheral artery disease	X-12117 levels	Inverse variance weighted	33	0.0247222088574573	0.0275189102461564	0.368987444397526	-0.0292148552250094	0.0786592729399239	1.02503033662269	0.971207772983585	1.08183564858534	0.889834699834104
GCST90200489	ebi-a-GCST90018890	Peripheral artery disease	X-12407 levels	Inverse variance weighted	24	0.00347071034590674	0.0451493775596272	0.938725594495445	-0.0850220696709626	0.0919634903627761	1.00347674023504	0.918492013361254	1.09632479492959	0.99480925608966
GCST90200490	ebi-a-GCST90018890	Peripheral artery disease	X-12101 levels	Inverse variance weighted	25	0.0627802342572952	0.0560812344090038	0.262947477397319	-0.0471389851843522	0.172699453698943	1.06479280853389	0.953954802792099	1.18850884946231	0.862569994478793
GCST90200491	ebi-a-GCST90018890	Peripheral artery disease	X-12026 levels	Inverse variance weighted	27	-0.0384768486378551	0.044302871172479	0.38512308052266	-0.125310476135914	0.0483567788602036	0.962253981972354	0.882222950886258	1.04954504401805	0.894543294795133
GCST90200492	ebi-a-GCST90018890	Peripheral artery disease	X-12411 levels	Inverse variance weighted	17	0.0485756834962148	0.046016091674531	0.291140103703484	-0.041615856185866	0.138767223178296	1.04977481944242	0.959238195224826	1.14885664167812	0.874873994693374
GCST90200493	ebi-a-GCST90018890	Peripheral artery disease	X-12013 levels	Inverse variance weighted	23	-0.0532200957471086	0.0359161446950042	0.138396835104578	-0.123615739349317	0.0171755478550996	0.948171301044	0.88371935422184	1.01732389567853	0.759825761358467
GCST90200494	ebi-a-GCST90018890	Peripheral artery disease	X-12007 levels	Inverse variance weighted	15	-0.0996816267815984	0.0703085242029526	0.156256636080111	-0.237486334219385	0.0381230806561887	0.905125539899579	0.788607667846819	1.03885908846836	0.781782963061003
GCST90200495	ebi-a-GCST90018890	Peripheral artery disease	X-12462 levels	Inverse variance weighted	12	-0.0962018590423864	0.0613685598153598	0.11697259171906	-0.216484236280492	0.0240805181957188	0.90828065289976	0.805345230058924	1.02437279521933	0.726023756245984
GCST90200496	ebi-a-GCST90018890	Peripheral artery disease	X-12714 levels	Inverse variance weighted	15	-0.0468872809133006	0.0422773151816046	0.2674124441155	-0.129750818669246	0.0359762568426444	0.954194947511809	0.878314263171891	1.03663123330024	0.866547566985329
GCST90200497	ebi-a-GCST90018890	Peripheral artery disease	X-12740 levels	Inverse variance weighted	13	-0.0546388165683577	0.0535443692961966	0.307519828233934	-0.159585780388903	0.0503081472521877	0.94682706445079	0.852496836749685	1.05159509259238	0.874873994693374
GCST90200498	ebi-a-GCST90018890	Peripheral artery disease	X-12730 levels	Inverse variance weighted	18	-0.0475005378401743	0.0651677705012018	0.466065182347994	-0.17522936802253	0.0802282923421813	0.953609960242741	0.839264498252453	1.08353440204809	0.902540983641952
GCST90200499	ebi-a-GCST90018890	Peripheral artery disease	X-12701 levels	Inverse variance weighted	15	0.0081827542684967	0.0520863040837185	0.875166099664198	-0.0939064017355915	0.110271910272585	1.0082163245054	0.910367967114886	1.11658163920315	0.978899578551605
GCST90200500	ebi-a-GCST90018890	Peripheral artery disease	X-12816 levels	Inverse variance weighted	28	0.049267750148963	0.0371574879143921	0.184867144569985	-0.0235609261632455	0.122096426461172	1.05050158504397	0.976714465391064	1.12986304522278	0.793558063180114
GCST90200501	ebi-a-GCST90018890	Peripheral artery disease	X-12731 levels	Inverse variance weighted	28	-0.026846368200825	0.032633119434129	0.41069428823458	-0.0908072822917179	0.0371145458900679	0.973510792250699	0.913193682536012	1.03781189111677	0.896215984814781
GCST90200502	ebi-a-GCST90018890	Peripheral artery disease	X-12707 levels	Inverse variance weighted	30	-0.041308227816948	0.0293432128628152	0.159201881187732	-0.0988209250280658	0.0162044693941698	0.959533329499737	0.905904918397043	1.01633647386526	0.781782963061003
GCST90200503	ebi-a-GCST90018890	Peripheral artery disease	X-12729 levels	Inverse variance weighted	28	-0.0111896142228127	0.0121075968715098	0.355391946988672	-0.034920504090972	0.0125412756453465	0.988872756658286	0.965682180989095	1.01262024723225	0.889115925546852
GCST90200504	ebi-a-GCST90018890	Peripheral artery disease	X-12830 levels	Inverse variance weighted	28	-0.0370512144610377	0.0259697951589417	0.153665189685463	-0.0879520129725635	0.013849584050488	0.963626782458968	0.915804822420045	1.01394593382728	0.775200587217645
GCST90200505	ebi-a-GCST90018890	Peripheral artery disease	X-12818 levels	Inverse variance weighted	23	0.0562015848373289	0.0349454987370441	0.107777388757901	-0.0122915926872775	0.124694762361935	1.0578109008836	0.98778364037791	1.13280262629179	0.718515925052673
GCST90200506	ebi-a-GCST90018890	Peripheral artery disease	X-12812 levels	Inverse variance weighted	18	0.0338454332553522	0.0495750549147031	0.494789503786633	-0.0633216743774659	0.13101254088817	1.03442470671132	0.938641488204859	1.1399820776101	0.907028449944093
GCST90200507	ebi-a-GCST90018890	Peripheral artery disease	X-12822 levels	Inverse variance weighted	17	0.0494496315111036	0.0393697625924899	0.209104830034783	-0.0277151031701766	0.126614366192384	1.05069266907997	0.97266543663059	1.13497924700872	0.807708510826686
GCST90200508	ebi-a-GCST90018890	Peripheral artery disease	X-12738 levels	Inverse variance weighted	19	-0.0249443591503748	0.0456250415871072	0.584567551250736	-0.114369440661105	0.0644807223603552	0.975364180610247	0.891928380396352	1.06660501641931	0.922629312371244
GCST90200509	ebi-a-GCST90018890	Peripheral artery disease	X-12544 levels	Inverse variance weighted	24	0.0317756253174867	0.0395543751667624	0.421778045976902	-0.0457509500093675	0.109302200644341	1.03228586050626	0.955279845003578	1.11549940404862	0.90017464033638
GCST90200510	ebi-a-GCST90018890	Peripheral artery disease	X-12680 levels	Inverse variance weighted	18	0.0558668013094326	0.0490014334864656	0.254242372216873	-0.0401760083240399	0.151909610942905	1.05745682249147	0.960620347094624	1.16405501384159	0.857271610857887
GCST90200511	ebi-a-GCST90018890	Peripheral artery disease	X-12906 levels	Inverse variance weighted	18	-0.0462799439170674	0.0540163104523358	0.391568021491669	-0.152151912403646	0.0595920245695108	0.954774641422013	0.85885779967779	1.06140343167929	0.894543294795133
GCST90200512	ebi-a-GCST90018890	Peripheral artery disease	X-13684 levels	Inverse variance weighted	33	0.0194970624343186	0.030278980980821	0.519631145560619	-0.0398497402880904	0.0788438651567277	1.01968837145469	0.960933817943542	1.08203536545845	0.910629881226411
GCST90200513	ebi-a-GCST90018890	Peripheral artery disease	X-13507 levels	Inverse variance weighted	16	-0.0973171096648028	0.0507168004053849	0.0550053737261105	-0.196722038459357	0.00208781912975167	0.907268256978808	0.821418924452864	1.0020900001417	0.54615264692592
GCST90200514	ebi-a-GCST90018890	Peripheral artery disease	X-12851 levels	Inverse variance weighted	23	-0.0456125848971869	0.0417567132330976	0.274683087552489	-0.127455742834058	0.0362305730396845	0.955412031551289	0.88033237598813	1.03689489893902	0.870822955627882
GCST90200515	ebi-a-GCST90018890	Peripheral artery disease	X-12849 levels	Inverse variance weighted	24	0.0116508894551923	0.0521059934750454	0.823068723256646	-0.0904768577558966	0.113778636666281	1.01171902542551	0.913495473991584	1.12050405891488	0.978899578551605
GCST90200516	ebi-a-GCST90018890	Peripheral artery disease	X-12847 levels	Inverse variance weighted	18	0.0856796641699052	0.0498360262056323	0.0855722342247645	-0.011998947193134	0.183358275532944	1.0894572801996	0.988072753111161	1.20124470758114	0.663199490722624
GCST90200517	ebi-a-GCST90018890	Peripheral artery disease	X-13553 levels	Inverse variance weighted	25	0.0562288604287144	0.0358883319947015	0.117167820217167	-0.0141122702809005	0.126569991138329	1.05783975369498	0.98598684102903	1.13492888336073	0.726023756245984
GCST90200518	ebi-a-GCST90018890	Peripheral artery disease	X-12839 levels	Inverse variance weighted	30	0.0154434912421577	0.0319126101329975	0.628435063367775	-0.0471052246185175	0.0779922071028328	1.01556335821293	0.953987009389675	1.08111423362521	0.945819292046729
GCST90200519	ebi-a-GCST90018890	Peripheral artery disease	X-13729 levels	Inverse variance weighted	28	0.0264917853859567	0.0369972540317386	0.473962117399136	-0.046022832516251	0.0990064032881643	1.02684581208501	0.955020156428534	1.10407336923619	0.902540983641952
GCST90200520	ebi-a-GCST90018890	Peripheral artery disease	X-13007 levels	Inverse variance weighted	29	-0.0439452308507012	0.0324482198210205	0.175634723018676	-0.107543741699901	0.0196532799984988	0.95700637046251	0.898037239916218	1.01984767713115	0.790922188970768
GCST90200521	ebi-a-GCST90018890	Peripheral artery disease	X-13844 levels	Inverse variance weighted	18	-0.000149485042040385	0.0476232868849177	0.997495519123982	-0.0934911273364791	0.0931921572523983	0.999850526130292	0.910746098134032	1.0976726407626	0.99820852521342
GCST90200522	ebi-a-GCST90018890	Peripheral artery disease	X-13728 levels	Inverse variance weighted	19	-0.0172977637793648	0.0512890316547466	0.735920543554529	-0.117824265822668	0.0832287382639386	0.982850983635755	0.888852240607704	1.08679037066197	0.957633600276905
GCST90200523	ebi-a-GCST90018890	Peripheral artery disease	X-12844 levels	Inverse variance weighted	35	0.010293078053246	0.0321505476243003	0.748852732483753	-0.0527219952903826	0.0733081513968745	1.01034623400406	0.948643703244214	1.07606207586179	0.957633600276905
GCST90200524	ebi-a-GCST90018890	Peripheral artery disease	X-13695 levels	Inverse variance weighted	16	0.0191580357640186	0.0310196903735007	0.536833199510772	-0.0416405573680427	0.0799566288960799	1.01934272849578	0.959214501200051	1.08324008533782	0.911887988204479
GCST90200525	ebi-a-GCST90018890	Peripheral artery disease	X-13723 levels	Inverse variance weighted	14	-0.0509272507982418	0.0523676111295316	0.330804248449141	-0.153567768612124	0.05171326701564	0.950347805061866	0.857642640977908	1.05307374824099	0.881368067107963
GCST90200526	ebi-a-GCST90018890	Peripheral artery disease	X-14056 levels	Inverse variance weighted	19	0.0564801576909554	0.0330432714745082	0.0873993504266497	-0.0082846543990807	0.121244969780992	1.05810561933323	0.991749568775904	1.12890142523221	0.668628910367812
GCST90200527	ebi-a-GCST90018890	Peripheral artery disease	X-13866 levels	Inverse variance weighted	27	0.0524151508172316	0.0595191185737248	0.378510570550746	-0.0642423215872691	0.169072623221732	1.05381314310104	0.937777728207863	1.18420613666605	0.894543294795133
GCST90200528	ebi-a-GCST90018890	Peripheral artery disease	X-17146 levels	Inverse variance weighted	20	-0.170614481321526	0.0558949535158891	0.00227009545196728	-0.280168590212669	-0.0610603724303837	0.843146559570894	0.75565633445411	0.940766441704999	0.211875575516946
GCST90200529	ebi-a-GCST90018890	Peripheral artery disease	X-16397 levels	Inverse variance weighted	18	0.0798136927951348	0.0473433071126652	0.0918247819647686	-0.012979189145689	0.172606574735959	1.0830852622888	0.987104677298165	1.18839846711906	0.68203769484019
GCST90200530	ebi-a-GCST90018890	Peripheral artery disease	X-17335 levels	Inverse variance weighted	15	0.0465617813306945	0.0592264900956541	0.431770949160018	-0.0695221392567876	0.162645701918177	1.04766280307124	0.932839480783134	1.17661974171337	0.902540983641952
GCST90200531	ebi-a-GCST90018890	Peripheral artery disease	X-16964 levels	Inverse variance weighted	17	0.060497678347184	0.0528931880237213	0.252718746736422	-0.0431729701793098	0.164168326873678	1.06236513112446	0.957745714291025	1.17841265691757	0.857271610857887
GCST90200532	ebi-a-GCST90018890	Peripheral artery disease	X-16935 levels	Inverse variance weighted	24	0.0287150197512228	0.0340818405025155	0.399490588433411	-0.0380853876337077	0.0955154271361532	1.02913127059584	0.96263074062073	1.10022579523615	0.896215984814781
GCST90200533	ebi-a-GCST90018890	Peripheral artery disease	X-15486 levels	Inverse variance weighted	15	-0.0332511489482828	0.0475899241097141	0.484738628020674	-0.126527400203322	0.0600251023067567	0.967295593808945	0.881150005523433	1.06186320142662	0.905132726230347
GCST90200534	ebi-a-GCST90018890	Peripheral artery disease	X-16580 levels	Inverse variance weighted	17	0.00344423075478539	0.0471352120445938	0.941749387721959	-0.0889407848526185	0.0958292463621893	1.00345016893306	0.914899747893877	1.10057112142584	0.99480925608966
GCST90200535	ebi-a-GCST90018890	Peripheral artery disease	X-17325 levels	Inverse variance weighted	26	-0.0872467868859815	0.0413511167405142	0.0348668334369156	-0.168294975697389	-0.00619859807457361	0.916450899659518	0.845104512621514	0.993820573601513	0.469361219343095
GCST90200536	ebi-a-GCST90018890	Peripheral artery disease	X-17328 levels	Inverse variance weighted	27	-0.0162606414745699	0.0381383889931128	0.669846347035662	-0.0910118839010711	0.0584906009519313	0.983870849084359	0.913006860751585	1.06023502044784	0.949970885508903
GCST90200537	ebi-a-GCST90018890	Peripheral artery disease	X-16087 levels	Inverse variance weighted	24	-0.0291780877310965	0.0349591162178249	0.403923478760725	-0.0976979555180332	0.0393417800558403	0.971243482515937	0.906922793413729	1.04012591720071	0.896215984814781
GCST90200538	ebi-a-GCST90018890	Peripheral artery disease	X-17010 levels	Inverse variance weighted	19	0.0559956476351287	0.0554718012867841	0.312761999231704	-0.052729082886968	0.164720378157226	1.05759308069562	0.948636979664169	1.1790633807373	0.874873994693374
GCST90200539	ebi-a-GCST90018890	Peripheral artery disease	X-14939 levels	Inverse variance weighted	23	0.0406166120170153	0.0378544053698783	0.283284924050714	-0.033578022507946	0.114811246541977	1.0414527485274	0.96697946212531	1.12166170006485	0.871645920156043
GCST90200540	ebi-a-GCST90018890	Peripheral artery disease	X-15461 levels	Inverse variance weighted	25	0.013040423387285	0.0531225437527433	0.806086229949225	-0.0910797623680919	0.117160609142662	1.01312582050948	0.912944889348783	1.12429998804766	0.978899578551605
GCST90200541	ebi-a-GCST90018890	Peripheral artery disease	X-15523 levels	Inverse variance weighted	86	-0.00421652404604978	0.00405260309696859	0.298131666765674	-0.0121596261161082	0.00372657802400866	0.995792353010309	0.987914003399579	1.00373353034934	0.874873994693374
GCST90200542	ebi-a-GCST90018890	Peripheral artery disease	X-15728 levels	Inverse variance weighted	32	0.0170309663048509	0.035303979318884	0.629515248979672	-0.0521648331601618	0.0862267657698636	1.01717682004505	0.949172398861645	1.09005348709869	0.945819292046729
GCST90200543	ebi-a-GCST90018890	Peripheral artery disease	X-15503 levels	Inverse variance weighted	20	0.0481368781351517	0.0659521255233426	0.465465941301385	-0.0811292878905999	0.177403044160903	1.04931427367611	0.922074470674584	1.19411227613198	0.902540983641952
GCST90200544	ebi-a-GCST90018890	Peripheral artery disease	X-16124 levels	Inverse variance weighted	28	0.0289622777038144	0.0302026500864033	0.337593168743252	-0.030234916465536	0.0881594718731649	1.02938576294809	0.970217586689055	1.09216227730556	0.881368067107963
GCST90200545	ebi-a-GCST90018890	Peripheral artery disease	X-17438 levels	Inverse variance weighted	19	0.0331901753445506	0.057543542234497	0.564085603847835	-0.0795951674350636	0.145975518124165	1.03374711376244	0.923490129599582	1.15716785806419	0.914027598827511
GCST90200546	ebi-a-GCST90018890	Peripheral artery disease	X-17354 levels	Inverse variance weighted	16	0.039432621415702	0.0456067844460441	0.38724638693669	-0.0499566760985444	0.128821918929948	1.04022040794523	0.951270636363286	1.13748754112967	0.894543294795133
GCST90200547	ebi-a-GCST90018890	Peripheral artery disease	X-17654 levels	Inverse variance weighted	28	-0.0401197485207597	0.0230355858452363	0.0815710714172872	-0.0852694967774229	0.0050299997359034	0.960674392926668	0.918264781652882	1.00504267142186	0.658785358344695
GCST90200548	ebi-a-GCST90018890	Peripheral artery disease	X-17676 levels	Inverse variance weighted	29	0.00620097064748711	0.0333473624469259	0.852483299003575	-0.0591598597484876	0.0715618010434618	1.00622023646765	0.942556080334944	1.0741845343751	0.978899578551605
GCST90200549	ebi-a-GCST90018890	Peripheral artery disease	X-17367 levels	Inverse variance weighted	22	-0.0136521399319562	0.0413883280327403	0.741509654942654	-0.0947732628761272	0.0674689830122148	0.986440627890794	0.909579146448993	1.06979707720042	0.957633600276905
GCST90200550	ebi-a-GCST90018890	Peripheral artery disease	X-17357 levels	Inverse variance weighted	31	0.00430191765579992	0.0300410361448043	0.886131144620246	-0.0545785131880165	0.0631823484996163	1.00431118418674	0.946884163044977	1.06522106298516	0.982760950387154
GCST90200551	ebi-a-GCST90018890	Peripheral artery disease	X-18886 levels	Inverse variance weighted	17	0.0055169235785369	0.0490395380413014	0.910427365059137	-0.0906005709824139	0.101634418139488	1.00553216982599	0.913382469509306	1.10697870640998	0.989594962020801
GCST90200552	ebi-a-GCST90018890	Peripheral artery disease	X-18887 levels	Inverse variance weighted	19	-0.0598195455242618	0.0468764977756224	0.201916803390835	-0.151697481164482	0.0320583901159581	0.941934494544072	0.859248180185794	1.03257779588215	0.80451145943902
GCST90200553	ebi-a-GCST90018890	Peripheral artery disease	X-17653 levels	Inverse variance weighted	26	-0.124282062181436	0.0327411510464698	0.000147110115736239	-0.188454718232516	-0.060109406130355	0.883130707974933	0.828238006670368	0.941661504407038	0.102977081015367
GCST90200554	ebi-a-GCST90018890	Peripheral artery disease	X-17346 levels	Inverse variance weighted	27	0.0198892680758731	0.0342743358871556	0.561714865892036	-0.0472884302629519	0.087066966414698	1.02008837742378	0.953812249593817	1.09096973560384	0.91229792604275
GCST90200555	ebi-a-GCST90018890	Peripheral artery disease	X-17690 levels	Inverse variance weighted	28	0.0190386203297381	0.0447348529273764	0.670408024916283	-0.0686416914079196	0.106718932067396	1.01922101050882	0.933661158966643	1.11262148830562	0.949970885508903
GCST90200556	ebi-a-GCST90018890	Peripheral artery disease	X-18345 levels	Inverse variance weighted	32	-0.0281469387299107	0.0313503059437565	0.369281400431153	-0.0895935383796733	0.033299660919852	0.972245495786549	0.914302738727655	1.03386030035594	0.889834699834104
GCST90200557	ebi-a-GCST90018890	Peripheral artery disease	X-17685 levels	Inverse variance weighted	22	-0.0210279326700114	0.0446531726646002	0.637700094601355	-0.108548151092628	0.066492285752605	0.97919161275126	0.897135695712953	1.06875271942049	0.945819292046729
GCST90200558	ebi-a-GCST90018890	Peripheral artery disease	X-18888 levels	Inverse variance weighted	26	-0.0447022628793996	0.0382200599893843	0.242161127074392	-0.119613580458593	0.0302090546997936	0.95628216014819	0.887263226331616	1.03066997783576	0.847563944760372
GCST90200559	ebi-a-GCST90018890	Peripheral artery disease	X-18901 levels	Inverse variance weighted	30	-0.0406311757173905	0.0498272465592918	0.41481997011427	-0.138292578973602	0.0570302275388214	0.960183203529533	0.870843863865119	1.05868781143876	0.896215984814781
GCST90200560	ebi-a-GCST90018890	Peripheral artery disease	X-17351 levels	Inverse variance weighted	18	0.0907008464055381	0.0422118506647945	0.0316577322969685	0.00796561910254094	0.173436073708535	1.09494140060314	1.00799742905227	1.18938465138942	0.454033953947018
GCST90200561	ebi-a-GCST90018890	Peripheral artery disease	X-18779 levels	Inverse variance weighted	20	0.0179410324907393	0.0457804736504191	0.695137512105662	-0.0717886958640821	0.107670760845561	1.01810293962518	0.930727541613394	1.11368101762265	0.950744534138798
GCST90200562	ebi-a-GCST90018890	Peripheral artery disease	X-21286 levels	Inverse variance weighted	28	-0.0389891121561509	0.0483095896923162	0.419627447598316	-0.133675907953091	0.0556976836407888	0.961761180594915	0.874873558224111	1.05727800298015	0.899840060481585
GCST90200563	ebi-a-GCST90018890	Peripheral artery disease	X-21355 levels	Inverse variance weighted	17	-0.00190995975535099	0.0198937986893372	0.923514381289564	-0.0409018051864519	0.0370818856757499	0.998091863057098	0.959923384817846	1.03777799651149	0.991503170096158
GCST90200564	ebi-a-GCST90018890	Peripheral artery disease	X-21319 levels	Inverse variance weighted	15	-0.0896336913829055	0.0549448722154016	0.1028188910411	-0.197325640925093	0.0180582581592816	0.914266027463871	0.820923263570776	1.01822229441851	0.705619840478137
GCST90200565	ebi-a-GCST90018890	Peripheral artery disease	X-21258 levels	Inverse variance weighted	25	-0.0190419789725624	0.0422331699589371	0.652077962182848	-0.101818992092079	0.0637350341469544	0.981138174205801	0.903193021953076	1.06580995809986	0.945819292046729
GCST90200566	ebi-a-GCST90018890	Peripheral artery disease	X-21364 levels	Inverse variance weighted	32	-0.0362334096158488	0.0418213087045356	0.386278345077128	-0.118203174676739	0.0457363554450409	0.96441516343757	0.88851551042283	1.04679839187691	0.894543294795133
GCST90200567	ebi-a-GCST90018890	Peripheral artery disease	X-21353 levels	Inverse variance weighted	20	0.0213268088056605	0.0201556677166863	0.290007665256156	-0.0181782999190446	0.0608319175303657	1.02155585053778	0.981985928736687	1.06272027452625	0.874873994693374
GCST90200568	ebi-a-GCST90018890	Peripheral artery disease	X-19438 levels	Inverse variance weighted	24	-0.0142781026678296	0.0354598706454401	0.687201867247677	-0.0837794491328923	0.055223243797233	0.985823346034459	0.919634059819349	1.05677650714403	0.950744534138798
GCST90200569	ebi-a-GCST90018890	Peripheral artery disease	X-18913 levels	Inverse variance weighted	20	0.013241546212094	0.0397439821369657	0.739005132613897	-0.0646566587763588	0.0911397512005469	1.01332960372843	0.937389252505489	1.09542208111289	0.957633600276905
GCST90200570	ebi-a-GCST90018890	Peripheral artery disease	X-18921 levels	Inverse variance weighted	18	0.0266013040756081	0.0307380712123792	0.386808977208778	-0.0336453155006552	0.0868479236518713	1.02695827705122	0.966914393372775	1.0907307927491	0.894543294795133
GCST90200571	ebi-a-GCST90018890	Peripheral artery disease	X-21339 levels	Inverse variance weighted	23	-0.0065943616823207	0.0453338307089844	0.884345907226841	-0.0954486698719301	0.0822599465072886	0.993427333406063	0.908965017747001	1.08573800695262	0.982441665676653
GCST90200572	ebi-a-GCST90018890	Peripheral artery disease	X-19299 levels	Inverse variance weighted	19	0.02474638506675	0.0308583858458853	0.422591207221529	-0.0357360511911851	0.0852288213246852	1.0250551182702	0.964894942745229	1.08896621688416	0.90017464033638
GCST90200573	ebi-a-GCST90018890	Peripheral artery disease	X-18935 levels	Inverse variance weighted	21	0.0522990292642474	0.041260205952088	0.204961683139471	-0.0285709744018451	0.13316903293034	1.05369077978696	0.971833316410013	1.14244309251447	0.80451145943902
GCST90200574	ebi-a-GCST90018890	Peripheral artery disease	X-21310 levels	Inverse variance weighted	23	0.0967236937313394	0.0427479305377429	0.0236571452992617	0.0129377498773632	0.180509637585316	1.10155596474957	1.01302180466543	1.19782766559118	0.422334839789669
GCST90200575	ebi-a-GCST90018890	Peripheral artery disease	X-21283 levels	Inverse variance weighted	17	-0.0293822688974442	0.018638113988869	0.114919487690491	-0.0659129723156273	0.007148434520739	0.971045193133037	0.936212337138153	1.00717404556872	0.726023756245984
GCST90200576	ebi-a-GCST90018890	Peripheral artery disease	X-21285 levels	Inverse variance weighted	32	-0.0329567558337709	0.0276951899638066	0.234053774964152	-0.0872393281628319	0.0213258164952901	0.967580400892026	0.916457735238551	1.02155483683782	0.835906339157686
GCST90200577	ebi-a-GCST90018890	Peripheral artery disease	X-21312 levels	Inverse variance weighted	21	-0.0107838199706223	0.0303770182022016	0.72259012124845	-0.0703227756469374	0.0487551357056928	0.989274116968431	0.932092914452616	1.04996322075724	0.956168402408157
GCST90200578	ebi-a-GCST90018890	Peripheral artery disease	X-18922 levels	Inverse variance weighted	29	-0.0511580285449488	0.0329636779402353	0.120673835251506	-0.11576683730781	0.0134507802179123	0.950128511241866	0.890682873105018	1.01354164892339	0.726023756245984
GCST90200579	ebi-a-GCST90018890	Peripheral artery disease	X-21442 levels	Inverse variance weighted	18	-0.0222019176224496	0.0392444918147113	0.571575064041161	-0.0991211215792837	0.0547172863343845	0.978042731049204	0.90563300967988	1.05624195842454	0.917119372556221
GCST90200580	ebi-a-GCST90018890	Peripheral artery disease	X-21796 levels	Inverse variance weighted	25	-0.0941965454656573	0.0536278691990709	0.0790056379699801	-0.199307169095836	0.0109140781645217	0.910103867872397	0.819298191592675	1.01097385398367	0.65063466563513
GCST90200581	ebi-a-GCST90018890	Peripheral artery disease	X-21441 levels	Inverse variance weighted	34	0.0235373081076977	0.0246015051148341	0.338697187684329	-0.0246816419173772	0.0717562581327725	1.02381649669024	0.975620459251875	1.07439343748372	0.881368067107963
GCST90200582	ebi-a-GCST90018890	Peripheral artery disease	X-21752 levels	Inverse variance weighted	22	-0.00322452402228967	0.0425941186434847	0.93965498837179	-0.0867089965635196	0.0802599485189403	0.996780669171936	0.916943890635373	1.08356870314756	0.99480925608966
GCST90200583	ebi-a-GCST90018890	Peripheral artery disease	X-21807 levels	Inverse variance weighted	21	-0.040109670843133	0.0338673032314689	0.2362870423975	-0.106489585176812	0.026270243490546	0.960684074342288	0.898984410876164	1.02661834791486	0.839598627808376
GCST90200584	ebi-a-GCST90018890	Peripheral artery disease	X-21736 levels	Inverse variance weighted	33	-0.0436484806644587	0.0372592540807416	0.241405787818343	-0.116676618662712	0.029379657333795	0.957290404422661	0.889872914932226	1.02981549727187	0.847037851994186
GCST90200585	ebi-a-GCST90018890	Peripheral artery disease	X-21829 levels	Inverse variance weighted	30	0.00110016954108925	0.0362786687492646	0.97580744289364	-0.0700060212074693	0.0722063602896479	1.0011007749496	0.932388205786217	1.07487713313533	0.99480925608966
GCST90200586	ebi-a-GCST90018890	Peripheral artery disease	X-21471 levels	Inverse variance weighted	28	-0.0455535119795276	0.0313349595484582	0.146012846392101	-0.106970032694506	0.0158630087354505	0.9554684721946	0.898552599787102	1.01598949418674	0.768529057571124
GCST90200587	ebi-a-GCST90018890	Peripheral artery disease	X-21733 levels	Inverse variance weighted	29	0.00262483480381954	0.0442081511953934	0.952653860552585	-0.0840231415391515	0.0892728111467905	1.00262828269875	0.919409979286905	1.09337890159418	0.99480925608966
GCST90200588	ebi-a-GCST90018890	Peripheral artery disease	X-21742 levels	Inverse variance weighted	20	-0.0121613019518026	0.0278663518159396	0.662535448922429	-0.0667793515110442	0.0424567476074391	0.987912347819417	0.935401573511847	1.04337092710878	0.945819292046729
GCST90200589	ebi-a-GCST90018890	Peripheral artery disease	X-21821 levels	Inverse variance weighted	21	0.0108311593900714	0.0549040923450359	0.843612989460991	-0.096780861606199	0.118443180386342	1.01089002874609	0.907754908291495	1.12574290800763	0.978899578551605
GCST90200590	ebi-a-GCST90018890	Peripheral artery disease	X-21470 levels	Inverse variance weighted	17	-0.0403653614093452	0.0378861052670721	0.286676990118567	-0.114622127732807	0.0338914049141162	0.960438467888333	0.891703030098495	1.03447226202405	0.874873994693374
GCST90200591	ebi-a-GCST90018890	Peripheral artery disease	X-21383 levels	Inverse variance weighted	26	-0.0148367141662953	0.0205619384726886	0.47056378772998	-0.055138113572765	0.0254646852401745	0.985272807560785	0.946354434534987	1.02579168004398	0.902540983641952
GCST90200592	ebi-a-GCST90018890	Peripheral artery disease	X-21607 levels	Inverse variance weighted	27	0.0260558870016688	0.0285930359684371	0.362154766739422	-0.0299864634964679	0.0820982374998055	1.02639830919459	0.970458670076812	1.08556244753228	0.889834699834104
GCST90200593	ebi-a-GCST90018890	Peripheral artery disease	X-21834 levels	Inverse variance weighted	22	0.00479738722979446	0.0405607505439935	0.905848506290706	-0.0747016838364328	0.0842964582960217	1.00480891311592	0.928020288491396	1.08795137821662	0.987324947566411
GCST90200594	ebi-a-GCST90018890	Peripheral artery disease	X-21467 levels	Inverse variance weighted	35	-0.0536872651726643	0.0253015735288433	0.0338466134921913	-0.103278349289197	-0.00409618105613144	0.947728447853753	0.901875902024084	0.995912196850446	0.461059049261974
GCST90200595	ebi-a-GCST90018890	Peripheral artery disease	X-22776 levels	Inverse variance weighted	13	-0.0475444645016872	0.0619351564507188	0.4426957085685	-0.168937371145096	0.0738484421417216	0.953568072260809	0.844561795667884	1.07664361932938	0.902540983641952
GCST90200596	ebi-a-GCST90018890	Peripheral artery disease	X-23655 levels	Inverse variance weighted	27	0.02153207662457	0.0530771381231467	0.684981294349019	-0.0824991140967976	0.125563267345938	1.02176556460215	0.920812253606968	1.13378689837936	0.950744534138798
GCST90200597	ebi-a-GCST90018890	Peripheral artery disease	X-22834 levels	Inverse variance weighted	22	-0.0220026980641069	0.0383834871642736	0.566486651099688	-0.0972343329060831	0.0532289367778692	0.978237595699904	0.907343360812793	1.05467107047932	0.914548474760537
GCST90200598	ebi-a-GCST90018890	Peripheral artery disease	X-22771 levels	Inverse variance weighted	18	0.0188779369931504	0.0542290852520062	0.727754110760773	-0.0874110701007818	0.125166944087083	1.01905725183313	0.916300354525874	1.13333764129234	0.957633600276905
GCST90200599	ebi-a-GCST90018890	Peripheral artery disease	X-23639 levels	Inverse variance weighted	23	-0.00528628869043427	0.0481566547237045	0.912589598306277	-0.0996733319488951	0.0891007545680266	0.994727659145373	0.905133047795646	1.09319079474406	0.989640153081942
GCST90200600	ebi-a-GCST90018890	Peripheral artery disease	X-23648 levels	Inverse variance weighted	19	-0.0609137879883099	0.0594445025935802	0.305496774030541	-0.177425013071727	0.0555974370951073	0.940904353536596	0.837423792819265	1.05717201982484	0.874873994693374
GCST90200601	ebi-a-GCST90018890	Peripheral artery disease	X-23654 levels	Inverse variance weighted	39	0.0298304506554283	0.0294954695006069	0.311845575923437	-0.0279806695657613	0.087641570876618	1.03027983587307	0.972407163672301	1.09159679181914	0.874873994693374
GCST90200602	ebi-a-GCST90018890	Peripheral artery disease	X-22520 levels	Inverse variance weighted	21	-0.102299240894967	0.0360975456019778	0.00459741275801178	-0.173050430274843	-0.0315480515150905	0.902759368724563	0.841095197113103	0.96894439608883	0.276522478770201
GCST90200603	ebi-a-GCST90018890	Peripheral artery disease	X-23641 levels	Inverse variance weighted	30	0.049253234381717	0.0319479835731118	0.123153908025521	-0.0133648134215821	0.111871282185016	1.05048633631814	0.986724099156552	1.11836889737911	0.729032907316532
GCST90200604	ebi-a-GCST90018890	Peripheral artery disease	X-23276 levels	Inverse variance weighted	24	0.0247431726725272	0.034140210480851	0.468604424126094	-0.0421716398699408	0.0916579852149952	1.02505182539435	0.958705214411518	1.09598991321775	0.902540983641952
GCST90200605	ebi-a-GCST90018890	Peripheral artery disease	X-21845 levels	Inverse variance weighted	20	-0.041929745721428	0.034065787615857	0.218380387197546	-0.108698689448508	0.0248391980056516	0.958937147643548	0.897000652545163	1.02515026106343	0.821391228225496
GCST90200606	ebi-a-GCST90018890	Peripheral artery disease	X-22509 levels	Inverse variance weighted	21	-0.0001827166598228	0.0242148908843071	0.993979513715377	-0.0476439027930646	0.047278469473419	0.999817300031849	0.953473255795263	1.04841391970582	0.997690733519664
GCST90200607	ebi-a-GCST90018890	Peripheral artery disease	X-23644 levels	Inverse variance weighted	15	0.0039795012680893	0.0406405577967734	0.921996251413654	-0.0756759920135866	0.0836349945497652	1.00398742999723	0.927116551066627	1.08723197577778	0.991403021828088
GCST90200608	ebi-a-GCST90018890	Peripheral artery disease	X-22162 levels	Inverse variance weighted	25	-0.00782959489900473	0.032941258571793	0.812126552232362	-0.072394461699719	0.0567352719017095	0.992200976539778	0.930163909398204	1.05837559154861	0.978899578551605
GCST90200609	ebi-a-GCST90018890	Peripheral artery disease	X-23587 levels	Inverse variance weighted	25	0.00325871991234842	0.0472491505786538	0.945014408919069	-0.089349615221813	0.0958670550465098	1.00326403531231	0.914525785540962	1.10061273335859	0.99480925608966
GCST90200610	ebi-a-GCST90018890	Peripheral artery disease	X-23593 levels	Inverse variance weighted	22	-0.00357553403486904	0.0487077412993168	0.941481514402236	-0.09904270698153	0.0918916389117919	0.996430850575218	0.90570402731242	1.09624602523222	0.99480925608966
GCST90200611	ebi-a-GCST90018890	Peripheral artery disease	X-23636 levels	Inverse variance weighted	17	0.0739985057093889	0.0534029398056142	0.16584967144937	-0.0306712563096149	0.178668267728393	1.07680519643512	0.969794334446181	1.19562405129108	0.781782963061003
GCST90200612	ebi-a-GCST90018890	Peripheral artery disease	X-23678 levels	Inverse variance weighted	20	-0.0227891665916778	0.0415082514704976	0.582986659403886	-0.104145339473853	0.0585670062904974	0.977468545075096	0.901094323328738	1.06031603115833	0.922629312371244
GCST90200613	ebi-a-GCST90018890	Peripheral artery disease	X-23680 levels	Inverse variance weighted	22	0.00795458363264724	0.035768433498725	0.824009388142341	-0.0621515460248538	0.0780607132901483	1.00798630538837	0.93974046206799	1.08118829917635	0.978899578551605
GCST90200614	ebi-a-GCST90018890	Peripheral artery disease	X-23780 levels	Inverse variance weighted	27	-0.0233396244407679	0.0424580522963154	0.582518159329165	-0.106557406941546	0.0598781580600103	0.976930637903416	0.898923442234474	1.06170717820198	0.922629312371244
GCST90200615	ebi-a-GCST90018890	Peripheral artery disease	X-23974 levels	Inverse variance weighted	20	0.0768889492800716	0.0568449060695823	0.176180476025605	-0.0345270666163096	0.188304965176453	1.0799221436019	0.966062191297956	1.2072016136713	0.790922188970768
GCST90200616	ebi-a-GCST90018890	Peripheral artery disease	X-23659 levels	Inverse variance weighted	28	-0.0112364923285981	0.0288016481860207	0.69643771626801	-0.0676877227731987	0.0452147381160025	0.988826401263126	0.934552267404925	1.04625250607982	0.950744534138798
GCST90200617	ebi-a-GCST90018890	Peripheral artery disease	X-23665 levels	Inverse variance weighted	20	0.090684232464275	0.0471845111061428	0.0546174868036751	-0.00179740930376487	0.183165874232315	1.09492320946214	0.998204205068963	1.2010136087696	0.54615264692592
GCST90200618	ebi-a-GCST90018890	Peripheral artery disease	X-23782 levels	Inverse variance weighted	20	-0.0235009101248122	0.0512982922534677	0.646864319577717	-0.124045562941609	0.0770437426919845	0.976773085683018	0.883339592415568	1.08008932137378	0.945819292046729
GCST90200619	ebi-a-GCST90018890	Peripheral artery disease	X-24295 levels	Inverse variance weighted	20	0.0294160867892823	0.0472188316284407	0.53330185295699	-0.0631328232024615	0.121964996781026	1.02985301357304	0.938818768492083	1.1297145574422	0.911887988204479
GCST90200620	ebi-a-GCST90018890	Peripheral artery disease	X-24243 levels	Inverse variance weighted	20	-0.0226761413310414	0.0459772091608116	0.621868484659618	-0.112791471286232	0.0674391886241494	0.977579029955841	0.893336927094702	1.06976520372598	0.945819292046729
GCST90200621	ebi-a-GCST90018890	Peripheral artery disease	X-23739 levels	Inverse variance weighted	27	-0.0249004723061529	0.0375208350799567	0.50691827027307	-0.098441309062868	0.0486403644505623	0.975406987205417	0.906248879649478	1.04984272207558	0.910629881226411
GCST90200622	ebi-a-GCST90018890	Peripheral artery disease	X-23997 levels	Inverse variance weighted	23	-0.0128994555831955	0.0390912156769686	0.741412440885408	-0.089518238310054	0.063719327143663	0.987183385808453	0.914371588379694	1.06579321755081	0.957633600276905
GCST90200623	ebi-a-GCST90018890	Peripheral artery disease	X-24241 levels	Inverse variance weighted	24	-0.0205945260750418	0.0459122364999266	0.653746999981275	-0.110582509614898	0.0693934574648143	0.979616092833554	0.895312455255935	1.07185785666765	0.945819292046729
GCST90200624	ebi-a-GCST90018890	Peripheral artery disease	X-24328 levels	Inverse variance weighted	36	0.00182529735348896	0.0332960807864036	0.956281718200666	-0.0634350209878621	0.06708561569484	1.00182696422273	0.938535102403143	1.06938703056906	0.99480925608966
GCST90200625	ebi-a-GCST90018890	Peripheral artery disease	X-24456 levels	Inverse variance weighted	24	0.0155410380852646	0.0414502802964807	0.707711011006799	-0.0657015112958376	0.0967835874663667	1.01566242804439	0.936410330486904	1.10162194302646	0.95268789943223
GCST90200626	ebi-a-GCST90018890	Peripheral artery disease	X-24418 levels	Inverse variance weighted	26	-0.00268866210166881	0.0274294733680673	0.921915684873205	-0.0564504299030807	0.0510731056997431	0.997314949113109	0.945113332693504	1.05239982689678	0.991403021828088
GCST90200627	ebi-a-GCST90018890	Peripheral artery disease	X-24344 levels	Inverse variance weighted	17	0.00239965154464732	0.0407454619318662	0.953036765590717	-0.0774614538418104	0.0822607569311051	1.00240253301279	0.925462696740624	1.08573888686092	0.99480925608966
GCST90200628	ebi-a-GCST90018890	Peripheral artery disease	X-24556 levels	Inverse variance weighted	30	-0.0105402213455483	0.0307928800615023	0.732129570869318	-0.0708942662660927	0.0498138235749962	0.989515132137436	0.931560384278319	1.05107539269986	0.957633600276905
GCST90200629	ebi-a-GCST90018890	Peripheral artery disease	X-24337 levels	Inverse variance weighted	28	0.0126664255568901	0.0293521135871117	0.666080369740766	-0.0448637170738487	0.070196568187629	1.01274698449703	0.956127776845608	1.07271902296533	0.945819292046729
GCST90200630	ebi-a-GCST90018890	Peripheral artery disease	X-24546 levels	Inverse variance weighted	28	-0.0734098890613054	0.0328287763995498	0.0253423047739064	-0.137754290804423	-0.00906548731818786	0.929219874894189	0.871312755002194	0.990975480321298	0.422334839789669
GCST90200631	ebi-a-GCST90018890	Peripheral artery disease	X-24306 levels	Inverse variance weighted	25	-0.0608221479095741	0.0388115871884492	0.117088250503678	-0.136892858798935	0.0152485629797864	0.940990582036569	0.872063655074386	1.01536541550513	0.726023756245984
GCST90200632	ebi-a-GCST90018890	Peripheral artery disease	X-24307 levels	Inverse variance weighted	16	-0.0324270487236578	0.0593526145881826	0.584828293668721	-0.148758173316496	0.0839040758691802	0.968093070880466	0.861777490494998	1.08752456895625	0.922629312371244
GCST90200633	ebi-a-GCST90018890	Peripheral artery disease	X-24334 levels	Inverse variance weighted	19	0.0185021740281203	0.0438486489367754	0.673057574651093	-0.0674411778879595	0.1044455259442	1.01867439979396	0.934782704891867	1.11009492084646	0.950744534138798
GCST90200634	ebi-a-GCST90018890	Peripheral artery disease	X-24518 levels	Inverse variance weighted	23	-0.00623151188099707	0.026444229948065	0.813706352271958	-0.0580622025792045	0.0455991788172104	0.99378786372184	0.943591251801731	1.04665480545207	0.978899578551605
GCST90200635	ebi-a-GCST90018890	Peripheral artery disease	X-24494 levels	Inverse variance weighted	19	0.0630014542202909	0.0340917194762224	0.0646025268768651	-0.0038183159531049	0.129821224393687	1.06502838801607	0.996188964545891	1.13862480678771	0.579878723258703
GCST90200636	ebi-a-GCST90018890	Peripheral artery disease	X-24544 levels	Inverse variance weighted	35	0.0343582079371938	0.0253699875229105	0.175645288995898	-0.0153669676077108	0.0840833834820984	1.03495526952916	0.984750501753307	1.08771958787436	0.790922188970768
GCST90200637	ebi-a-GCST90018890	Peripheral artery disease	X-24531 levels	Inverse variance weighted	23	-0.0574854393757874	0.0314052620555352	0.0671842114568023	-0.119039753004636	0.0040688742530616	0.944135637490562	0.887772508435823	1.00407716336054	0.588164354695001
GCST90200638	ebi-a-GCST90018890	Peripheral artery disease	X-24811 levels	Inverse variance weighted	30	0.079061607689291	0.0417176031883008	0.0580709700972977	-0.00270489455977849	0.160828109938361	1.08227099623174	0.997298760371367	1.17448306949492	0.568526979973544
GCST90200639	ebi-a-GCST90018890	Peripheral artery disease	X-24757 levels	Inverse variance weighted	22	0.066561037724233	0.0533144162383359	0.211861813138713	-0.0379352181029054	0.171057293551371	1.0688262008031	0.962775309282017	1.18655872923779	0.812620653134789
GCST90200640	ebi-a-GCST90018890	Peripheral artery disease	X-24978 levels	Inverse variance weighted	19	-0.00114298718286236	0.0425871488900224	0.978588321202291	-0.0846137990073063	0.0823278246415816	0.998857665778189	0.918867083264921	1.08581170732416	0.99480925608966
GCST90200641	ebi-a-GCST90018890	Peripheral artery disease	X-24970 levels	Inverse variance weighted	26	0.0203587084922063	0.0529375344247074	0.700548733188111	-0.0833988589802202	0.124116275964633	1.02056736055459	0.919984130099003	1.13214750488934	0.950744534138798
GCST90200642	ebi-a-GCST90018890	Peripheral artery disease	X-24795 levels	Inverse variance weighted	28	0.0130826492392811	0.0166929583385981	0.433202879913202	-0.0196355491043712	0.0458008475829335	1.01316860151366	0.980555972696223	1.04686590432014	0.902540983641952
GCST90200643	ebi-a-GCST90018890	Peripheral artery disease	X-24951 levels	Inverse variance weighted	22	0.0505221951629662	0.0485825997503017	0.298375367088652	-0.0446997003476252	0.145744090673558	1.05182020841687	0.95628461065475	1.15690008864267	0.874873994693374
GCST90200644	ebi-a-GCST90018890	Peripheral artery disease	X-24728 levels	Inverse variance weighted	33	0.00910883393813725	0.0474937057917228	0.847906438779371	-0.0839788294136394	0.102196497289914	1.00915044561465	0.919450721199978	1.10760109095912	0.978899578551605
GCST90200645	ebi-a-GCST90018890	Peripheral artery disease	X-24565 levels	Inverse variance weighted	35	-0.0138386387074935	0.00890938320374566	0.120359687977107	-0.031301029786835	0.00362375237184795	0.986256675075573	0.969183775972934	1.0036303261006	0.726023756245984
GCST90200646	ebi-a-GCST90018890	Peripheral artery disease	X-24801 levels	Inverse variance weighted	34	0.0401754045512239	0.0328218508866988	0.220935458216847	-0.0241554231867057	0.104506232289154	1.04099335315127	0.976133984112911	1.1101623126972	0.821391228225496
GCST90200647	ebi-a-GCST90018890	Peripheral artery disease	X-24736 levels	Inverse variance weighted	31	0.0358389246860412	0.023732535901062	0.131013370643811	-0.0106768456800403	0.0823546950521226	1.03648888027241	0.989379949525866	1.08584088392249	0.746640005879759
GCST90200648	ebi-a-GCST90018890	Peripheral artery disease	X-24585 levels	Inverse variance weighted	19	0.00173284509114434	0.0454758063870288	0.96960414907202	-0.0873997354274322	0.0908654256097208	1.00173434733479	0.916310740549943	1.09512162001725	0.99480925608966
GCST90200649	ebi-a-GCST90018890	Peripheral artery disease	X-24588 levels	Inverse variance weighted	34	-0.0116910583574869	0.0302042034009018	0.698706412218704	-0.0708912970232545	0.0475091803082807	0.988377016517901	0.931563150311425	1.04865582806088	0.950744534138798
GCST90200650	ebi-a-GCST90018890	Peripheral artery disease	X-25109 levels	Inverse variance weighted	29	0.0309434413467979	0.0375765896200253	0.410237032511371	-0.0427066743084516	0.104593557002047	1.03142716610539	0.958192411301323	1.11025926153537	0.896215984814781
GCST90200651	ebi-a-GCST90018890	Peripheral artery disease	X-24947 levels	Inverse variance weighted	27	-0.0174332671990399	0.0271027704324466	0.520076014621038	-0.0705546972466352	0.0356881628485555	0.982717812989184	0.931876767038425	1.03633262908294	0.910629881226411
GCST90200652	ebi-a-GCST90018890	Peripheral artery disease	X-24949 levels	Inverse variance weighted	23	-0.0134205705106571	0.0321744356365478	0.676591320581116	-0.0764824643582908	0.0496413233369766	0.986669083826825	0.92636915862405	1.05089409758162	0.950744534138798
GCST90200653	ebi-a-GCST90018890	Peripheral artery disease	X-24812 levels	Inverse variance weighted	36	-0.0404567149249063	0.0431671654333897	0.348650358548629	-0.12506435917435	0.0441509293245375	0.960350732465342	0.882440107640236	1.04514008527219	0.88341884985063
GCST90200654	ebi-a-GCST90018890	Peripheral artery disease	X-25217 levels	Inverse variance weighted	14	0.022674707056012	0.0401129834554556	0.571889437315415	-0.055946740516681	0.101296154628705	1.02293373229494	0.945589496157301	1.10660431923071	0.917119372556221
GCST90200655	ebi-a-GCST90018890	Peripheral artery disease	X-25828 levels	Inverse variance weighted	17	-0.0196481785322464	0.0646191408242905	0.761081206774522	-0.146301694547856	0.107005337483363	0.980543588913488	0.863897030840794	1.11294019476325	0.959565513467571
GCST90200656	ebi-a-GCST90018890	Peripheral artery disease	X-25371 levels	Inverse variance weighted	27	-0.064474689371273	0.0374373783815211	0.0850331191644707	-0.137851950999054	0.00890257225650845	0.937559844190864	0.871227666583899	1.00894231801183	0.663199490722624
GCST90200657	ebi-a-GCST90018890	Peripheral artery disease	X-25419 levels	Inverse variance weighted	28	-0.045446905879842	0.0438393109823514	0.299889599588122	-0.131371955405251	0.0404781436455667	0.955570336391369	0.876891549172655	1.04130855024505	0.874873994693374
GCST90200658	ebi-a-GCST90018890	Peripheral artery disease	X-25265 levels	Inverse variance weighted	27	0.0110345101471101	0.0269008381842957	0.681665067195246	-0.0416911326941096	0.0637601529883297	1.01109561490106	0.959165989840634	1.06583673034738	0.950744534138798
GCST90200659	ebi-a-GCST90018890	Peripheral artery disease	X-25172 levels	Inverse variance weighted	26	0.022148844015574	0.0343237774188472	0.518738258482558	-0.0451257597253666	0.0894234477565146	1.02239595066445	0.95587726341181	1.09354361689083	0.910629881226411
GCST90200660	ebi-a-GCST90018890	Peripheral artery disease	X-25957 levels	Inverse variance weighted	20	0.0671138942892847	0.0502713307119969	0.181865488549795	-0.0314179139062292	0.165645702484799	1.06941727175879	0.969070500400936	1.18015490169481	0.790922188970768
GCST90200661	ebi-a-GCST90018890	Peripheral artery disease	X-25422 levels	Inverse variance weighted	24	-0.0710329120741947	0.043342808933112	0.101241861312819	-0.155984817583094	0.0139189934347049	0.931431236289165	0.85557217992594	1.01401631363266	0.703603865372869
GCST90200662	ebi-a-GCST90018890	Peripheral artery disease	X-25790 levels	Inverse variance weighted	18	0.0599274452912992	0.0525853289076187	0.254443438537742	-0.0431397993676335	0.162994689950232	1.06175950809882	0.957777484020659	1.17703043958166	0.857271610857887
GCST90200663	ebi-a-GCST90018890	Peripheral artery disease	X-25420 levels	Inverse variance weighted	17	-0.0102578715534843	0.045785781479925	0.822725752657737	-0.0999980032541374	0.0794822601471688	0.98979456097572	0.904839224768134	1.08272635195293	0.978899578551605
GCST90200664	ebi-a-GCST90018890	Peripheral artery disease	X-25810 levels	Inverse variance weighted	36	-0.0549975369227716	0.0250800238486349	0.0283158702316105	-0.104154383666096	-0.0058406901794472	0.94648747922237	0.901086173695302	0.994176333491983	0.42626041208876
GCST90200665	ebi-a-GCST90018890	Peripheral artery disease	X-25433 levels	Inverse variance weighted	26	-0.0425471601946618	0.0298027886817761	0.153400268350354	-0.100960626010943	0.0158663056216194	0.958345268705785	0.903968625035907	1.01599284379398	0.775200587217645
GCST90200666	ebi-a-GCST90018890	Peripheral artery disease	X-25343 levels	Inverse variance weighted	22	0.0521154058228603	0.0444768466272478	0.241300505214235	-0.0350592135665454	0.139290025212266	1.05349731522267	0.965548241009786	1.14945742329837	0.847037851994186
GCST90200667	ebi-a-GCST90018890	Peripheral artery disease	X-25271 levels	Inverse variance weighted	18	-0.0204193313214684	0.0611272453050744	0.738344606234061	-0.140228732119414	0.0993900694764774	0.97978773146819	0.869159407987067	1.10449704612743	0.957633600276905
GCST90200668	ebi-a-GCST90018890	Peripheral artery disease	X-25520 levels	Inverse variance weighted	18	0.0451096978211764	0.0478930213400133	0.346251740649557	-0.0487606240052497	0.138980019647603	1.04614261317982	0.952409086286188	1.14910114032851	0.881368067107963
GCST90200669	ebi-a-GCST90018890	Peripheral artery disease	X-25519 levels	Inverse variance weighted	20	-0.0145730206598893	0.0483456784474333	0.763083737799855	-0.109330550416859	0.0801845090970799	0.985532651860299	0.896434051869511	1.08348696243433	0.959565513467571
GCST90200670	ebi-a-GCST90018890	Peripheral artery disease	X-26111 levels	Inverse variance weighted	21	-0.117441023963901	0.0380526611398242	0.00202680429877086	-0.192024239797957	-0.0428578081298459	0.889192951275688	0.825286863462398	0.958047606963264	0.202680429877086
GCST90200671	ebi-a-GCST90018890	Peripheral artery disease	X-26109 levels	Inverse variance weighted	27	-0.00427197175538086	0.0189139111905238	0.821307193289826	-0.0413432376888075	0.0327992941780458	0.995737140136093	0.959499736948865	1.03334312044657	0.978899578551605
GCST90200672	ebi-a-GCST90018890	Peripheral artery disease	X-26054 levels	Inverse variance weighted	31	-0.011981025675986	0.0272285268430795	0.659924502717107	-0.0653489382884217	0.0413868869364497	0.988090461032626	0.936740541701659	1.04225526249788	0.945819292046729
GCST90200673	ebi-a-GCST90018890	Peripheral artery disease	Carnitine C4 levels	Inverse variance weighted	40	0.0177414525664513	0.0244496846201633	0.468064924723325	-0.0301799292890689	0.0656628344219715	1.01789976699284	0.970270937681503	1.06786660859895	0.902540983641952
GCST90200674	ebi-a-GCST90018890	Peripheral artery disease	Androsterone sulfate levels	Inverse variance weighted	36	-0.0131578466386173	0.0183640514978206	0.473682541780891	-0.0491513875743456	0.0228356942971109	0.986928339403773	0.952036992217529	1.02309842483068	0.902540983641952
GCST90200675	ebi-a-GCST90018890	Peripheral artery disease	N-acetyltyrosine levels	Inverse variance weighted	31	0.00829220568378401	0.0222326495256979	0.709167612219295	-0.035283787386584	0.051868198754152	1.00832668124827	0.965331428498989	1.05323691542715	0.953027256281584
GCST90200676	ebi-a-GCST90018890	Peripheral artery disease	N-acetyl-L-glutamine levels	Inverse variance weighted	24	0.0191771721898002	0.0196948604721325	0.33019829117302	-0.0194247543355795	0.0577790987151799	1.01936223525889	0.98076269055253	1.05948092915994	0.881368067107963
GCST90200677	ebi-a-GCST90018890	Peripheral artery disease	N-acetylphenylalanine levels	Inverse variance weighted	27	0.0264874468867575	0.0251822124096068	0.292876816082912	-0.0228696894360718	0.0758445832095868	1.02684135712494	0.977389839696374	1.07879489828719	0.874873994693374
GCST90200678	ebi-a-GCST90018890	Peripheral artery disease	N-acetylasparagine levels	Inverse variance weighted	24	0.0242542436090571	0.0181025523211971	0.1803023995421	-0.0112267589404892	0.0597352461586034	1.02455077026554	0.988836025941102	1.06155545845194	0.790922188970768
GCST90200679	ebi-a-GCST90018890	Peripheral artery disease	N-acetylarginine levels	Inverse variance weighted	25	0.0306751011511076	0.0240262511524898	0.201696623164321	-0.0164163511077724	0.0777665534099876	1.03115042986919	0.983717662841926	1.08087030372888	0.80451145943902
GCST90200680	ebi-a-GCST90018890	Peripheral artery disease	5-acetylamino-6-formylamino-3-methyluracil levels	Inverse variance weighted	22	0.0321999228620417	0.0253132704963247	0.203352868634814	-0.0174140873107548	0.0818139330348381	1.03272394979569	0.982736661587809	1.08525386114977	0.80451145943902
GCST90200681	ebi-a-GCST90018890	Peripheral artery disease	Orotidine levels	Inverse variance weighted	28	0.000100601714225777	0.0145341079832281	0.99447727279085	-0.0283862499329013	0.0285874533613528	1.00010060677475	0.972012854385307	1.02899999640821	0.997690733519664
GCST90200682	ebi-a-GCST90018890	Peripheral artery disease	3-methylcytidine levels	Inverse variance weighted	20	0.0191381021976412	0.0185363574132979	0.301855296995227	-0.0171931583324227	0.055469362727705	1.01932240956235	0.982953800579688	1.05703663185721	0.874873994693374
GCST90200683	ebi-a-GCST90018890	Peripheral artery disease	N-acetylcitrulline levels	Inverse variance weighted	22	0.0144480392034468	0.0191245610219024	0.449966803812892	-0.0230361003994819	0.0519321788063755	1.01455291660407	0.97722720484401	1.05330430373573	0.902540983641952
GCST90200684	ebi-a-GCST90018890	Peripheral artery disease	N-acetyl-aspartyl-glutamate (naag) levels	Inverse variance weighted	19	-0.02035769020423	0.0273718860529666	0.457031051264546	-0.0740065868680445	0.0332912064595846	0.979848128540066	0.928665576823529	1.03385155966206	0.902540983641952
GCST90200685	ebi-a-GCST90018890	Peripheral artery disease	1-stearoyl-2-arachidonoyl-gpc (18:0/20:4) levels	Inverse variance weighted	37	0.0622384026954657	0.019357157469512	0.00130323875843156	0.0242983740552222	0.100178431335709	1.06421602645689	1.02459598514582	1.10536813279287	0.202680429877086
GCST90200686	ebi-a-GCST90018890	Peripheral artery disease	Bilirubin (E,E) levels	Inverse variance weighted	28	0.00764515690514393	0.0281333796319903	0.785816685873137	-0.047496267173557	0.0627865809838448	1.00767445573432	0.953614032801661	1.06479956650412	0.971858092069251
GCST90200687	ebi-a-GCST90018890	Peripheral artery disease	Bilirubin (E,Z or Z,E) levels	Inverse variance weighted	19	-0.00188582740953354	0.0313747774300333	0.952070829575928	-0.0633803911723989	0.0596087363533318	0.998115949645727	0.938586375803108	1.06142116977221	0.99480925608966
GCST90200688	ebi-a-GCST90018890	Peripheral artery disease	Androsterone glucuronide levels	Inverse variance weighted	27	-0.00504521730710103	0.0288097275044944	0.860983766238682	-0.06151228321591	0.051421848601708	0.99496748842503	0.940341395252103	1.05276690787116	0.978899578551605
GCST90200689	ebi-a-GCST90018890	Peripheral artery disease	N6-methyllysine levels	Inverse variance weighted	32	-0.0304286952743003	0.020375490097512	0.13533330435275	-0.0703646558654238	0.00950726531682318	0.970029597295633	0.932053879015121	1.00955260292872	0.758045030876805
GCST90200690	ebi-a-GCST90018890	Peripheral artery disease	N-acetyl-1-methylhistidine levels	Inverse variance weighted	32	0.0119078938736945	0.0186033782685175	0.522112081328292	-0.0245547275325999	0.0483705152799889	1.01197907510085	0.975744287379857	1.04955946110838	0.910629881226411
GCST90200691	ebi-a-GCST90018890	Peripheral artery disease	N-delta-acetylornithine levels	Inverse variance weighted	26	-0.0208880609799862	0.0200036496405137	0.296387085413503	-0.060095214275393	0.0183190923154206	0.979328583515937	0.941674868425362	1.01848791621155	0.874873994693374
GCST90200692	ebi-a-GCST90018890	Peripheral artery disease	1-palmitoyl-2-arachidonoyl-gpc (16:0/20:4n6) levels	Inverse variance weighted	31	0.0746395984300544	0.0219218129881141	0.000662102098837612	0.0316728449733507	0.117606351886758	1.07749574973883	1.03217976726252	1.12480124831779	0.202680429877086
GCST90200693	ebi-a-GCST90018890	Peripheral artery disease	Glycochenodeoxycholate glucuronide (1) levels	Inverse variance weighted	24	-0.0207674775746354	0.0260684907337844	0.425654008501917	-0.071861719412853	0.0303267642635821	0.979446681411674	0.93065957906683	1.03079130468978	0.90017464033638
GCST90200694	ebi-a-GCST90018890	Peripheral artery disease	2'-o-methylcytidine levels	Inverse variance weighted	19	-0.0108293711618026	0.025056817432992	0.665601434684415	-0.0599407333304669	0.0382819910068617	0.989229055380312	0.941820350485663	1.039024187048	0.945819292046729
GCST90200695	ebi-a-GCST90018890	Peripheral artery disease	2'-o-methyluridine levels	Inverse variance weighted	20	-0.0307953849773681	0.0212721549842288	0.147705097307039	-0.0724888087464565	0.0108980387917204	0.969673962638402	0.930076155320104	1.01095763872717	0.768725413493883
GCST90200696	ebi-a-GCST90018890	Peripheral artery disease	N6,N6-dimethyllysine levels	Inverse variance weighted	28	-0.0483926675265044	0.0201357048928731	0.0162466869169601	-0.0878586491165358	-0.00892668593647304	0.952759595862083	0.915890329481208	0.991113038633633	0.372874781700724
GCST90200697	ebi-a-GCST90018890	Peripheral artery disease	N2-acetyl,N6,N6-dimethyllysine levels	Inverse variance weighted	25	0.00097547069061721	0.0138615357305769	0.943897192145021	-0.0261931393413136	0.028144080722548	1.00097594661689	0.97414692534287	1.02854386708958	0.99480925608966
GCST90200698	ebi-a-GCST90018890	Peripheral artery disease	N2-acetyl,N6-methyllysine levels	Inverse variance weighted	30	-0.00796497975374817	0.010830800610085	0.462095416770588	-0.0291933489495148	0.0132633894420184	0.992066656647338	0.971228660270116	1.0133517383617	0.902540983641952
GCST90200699	ebi-a-GCST90018890	Peripheral artery disease	Deoxycholic acid glucuronide levels	Inverse variance weighted	26	-0.0763496777365474	0.0304976866568327	0.0122986275497186	-0.136125143583939	-0.0165742118891553	0.926492176222476	0.872733408667947	0.9835623846595	0.33227854100871
GCST90200700	ebi-a-GCST90018890	Peripheral artery disease	Decadienedioic acid (C10:2-DC) levels	Inverse variance weighted	25	0.0204336384305142	0.0301622371076911	0.49811562804164	-0.0386843463005603	0.0795516231615887	1.02064383446902	0.962054337233791	1.08280145572117	0.907595525403615
GCST90200701	ebi-a-GCST90018890	Peripheral artery disease	Bilirubin degradation product, C17H18N2O4 (1) levels	Inverse variance weighted	29	0.0149905596228286	0.0244020997953762	0.539007633946559	-0.0328375559761088	0.062818675221766	1.01510348161075	0.967695743212346	1.06483374098315	0.911887988204479
GCST90200702	ebi-a-GCST90018890	Peripheral artery disease	Bilirubin degradation product, C17H18N2O4 (2) levels	Inverse variance weighted	24	0.00431941665348209	0.0248564305067614	0.862042594754501	-0.0443991871397703	0.0530380204467345	1.0043287587796	0.956572029995212	1.05446973576764	0.978899578551605
GCST90200703	ebi-a-GCST90018890	Peripheral artery disease	Bilirubin degradation product, C17H18N2O4 (3) levels	Inverse variance weighted	23	-0.00412092139359443	0.0238828047329221	0.863007018214477	-0.0509312186701218	0.0426893758829329	0.995887557951401	0.950344034211016	1.04361367292193	0.978899578551605
GCST90200704	ebi-a-GCST90018890	Peripheral artery disease	Bilirubin (z,z) levels	Inverse variance weighted	33	0.00993758193450866	0.0227498977573765	0.662242798874876	-0.0346522176699492	0.0545273815389666	1.00998712367423	0.965941295162131	1.05604139205637	0.945819292046729
GCST90200705	ebi-a-GCST90018890	Peripheral artery disease	Ethylmalonate levels	Inverse variance weighted	38	-0.00940956898521813	0.0210957416792805	0.655567517964966	-0.0507572226766079	0.0319380847061717	0.990634562481196	0.950509404651908	1.03245357865943	0.945819292046729
GCST90200706	ebi-a-GCST90018890	Peripheral artery disease	Biliverdin levels	Inverse variance weighted	29	-0.0322899400685636	0.0231000888129115	0.162164865388066	-0.0775661141418702	0.0129862340047429	0.968225813919322	0.925365842605569	1.01307092133432	0.781782963061003
GCST90200707	ebi-a-GCST90018890	Peripheral artery disease	Glycine levels	Inverse variance weighted	22	-0.0727157852240367	0.0255800366786269	0.00447363647242132	-0.122852657114145	-0.022578913333928	0.929865073866657	0.88439396211984	0.977674082627759	0.276522478770201
GCST90200708	ebi-a-GCST90018890	Peripheral artery disease	X-12112 levels	Inverse variance weighted	39	-0.0276933146520291	0.0192281695844927	0.149797514204018	-0.0653805270376348	0.00999389773357655	0.97268662979999	0.936710951706967	1.01004400350775	0.771016617226563
GCST90200709	ebi-a-GCST90018890	Peripheral artery disease	X-12798 levels	Inverse variance weighted	35	0.0394595049790556	0.0212295735770107	0.0630690283388106	-0.0021504592318853	0.0810694691899966	1.04024837315236	0.997851851349002	1.08444622955123	0.577102220093692
GCST90200710	ebi-a-GCST90018890	Peripheral artery disease	X-13431 levels	Inverse variance weighted	29	0.00721478553107599	0.0198951985529046	0.716874173914321	-0.031779803632617	0.046209374694769	1.00724087480129	0.9687198671918	1.04729366479443	0.955832231885761
GCST90200711	ebi-a-GCST90018890	Peripheral artery disease	X-19141 levels	Inverse variance weighted	25	-0.0374162199424993	0.0215048830851109	0.0818776088228407	-0.0795657907893167	0.00473335090431806	0.963275117584995	0.923517259040454	1.00474457090546	0.658785358344695
GCST90200712	ebi-a-GCST90018890	Peripheral artery disease	Spermidine to 5-methylthioadenosine (MTA) ratio	Inverse variance weighted	19	0.0411078135129189	0.0573063227084933	0.4731676043114	-0.071212578995728	0.153428206021566	1.04196443733625	0.931263903938816	1.16582408496828	0.902540983641952
GCST90200713	ebi-a-GCST90018890	Peripheral artery disease	Spermidine to ornithine ratio	Inverse variance weighted	16	-0.0118562793805554	0.0342005507289121	0.728839811755566	-0.078889358809223	0.0551768000481122	0.988213729345663	0.924142166978666	1.05672742762078	0.957633600276905
GCST90200714	ebi-a-GCST90018890	Peripheral artery disease	Alpha-ketoglutarate to alpha-ketobutyrate ratio	Inverse variance weighted	21	-0.0107725094977774	0.0478392323721067	0.821838090614506	-0.104537404947107	0.0829923859515518	0.989285306189745	0.900741104603374	1.08653353559776	0.978899578551605
GCST90200715	ebi-a-GCST90018890	Peripheral artery disease	Alpha-ketoglutarate to glutamate ratio	Inverse variance weighted	32	-0.0227854612303627	0.0486160260039661	0.639296882459491	-0.118072872198136	0.0725019497374108	0.97747216695594	0.888631293739378	1.07519490243584	0.945819292046729
GCST90200716	ebi-a-GCST90018890	Peripheral artery disease	Adenosine 5'-diphosphate (ADP) to phosphoethanolamine ratio	Inverse variance weighted	23	0.0303785075473108	0.0389225871297457	0.435105269906779	-0.0459097632269907	0.106666778321612	1.03084464259665	0.955128145983886	1.11256346244052	0.902540983641952
GCST90200717	ebi-a-GCST90018890	Peripheral artery disease	3-phosphoglycerate to adenosine 5'-diphosphate (ADP) ratio	Inverse variance weighted	22	0.0109740630864468	0.0389304278054387	0.778028551055857	-0.0653295754122129	0.0872777015851066	1.01103449899024	0.936758679868411	1.09119966552329	0.967096720370493
GCST90200718	ebi-a-GCST90018890	Peripheral artery disease	Alpha-ketoglutarate to succinate ratio	Inverse variance weighted	20	-0.0112425299471474	0.047988021066478	0.814769287955577	-0.105299051237444	0.0828139913431495	0.988820431124526	0.900055319678422	1.0863397211614	0.978899578551605
GCST90200719	ebi-a-GCST90018890	Peripheral artery disease	Adenosine 3',5'-cyclic monophosphate (cAMP) to adenosine 5'-monophosphate (AMP) ratio	Inverse variance weighted	12	-0.0283796173292147	0.0578490953844151	0.623723435580538	-0.141763844282668	0.0850046096242389	0.972019301382729	0.867826174401428	1.08872208528655	0.945819292046729
GCST90200720	ebi-a-GCST90018890	Peripheral artery disease	Adenosine 5'-diphosphate (ADP) to pantothenate ratio	Inverse variance weighted	19	-0.127607032621156	0.0491381922203387	0.00940689648622759	-0.223917889373019	-0.0312961758692918	0.880199200764671	0.79938076933083	0.969188480322485	0.326705704255719
GCST90200721	ebi-a-GCST90018890	Peripheral artery disease	Adenosine 5'-diphosphate (ADP) to phosphate ratio	Inverse variance weighted	19	-0.0290303370213297	0.0367529127024795	0.429598705365599	-0.10106604591819	0.04300537187553	0.971386995031612	0.903873333770189	1.04394350277011	0.901706428053731
GCST90200722	ebi-a-GCST90018890	Peripheral artery disease	S-adenosylhomocysteine (SAH) to leucine ratio	Inverse variance weighted	26	-0.00309141630531464	0.0420403512571124	0.941380789534195	-0.0854905047692549	0.0793076721586257	0.996913357201839	0.918061860221974	1.08253733743731	0.99480925608966
GCST90200723	ebi-a-GCST90018890	Peripheral artery disease	S-adenosylhomocysteine (SAH) to 5-methyluridine (ribothymidine) ratio	Inverse variance weighted	21	0.0117014065917643	0.0489394968707522	0.811028471308567	-0.0842200072749101	0.107622820458439	1.01177013586466	0.91922899678008	1.11362762860329	0.978899578551605
GCST90200724	ebi-a-GCST90018890	Peripheral artery disease	Cholate to taurocholate ratio	Inverse variance weighted	23	0.0167725290002665	0.0441403471015573	0.703958917531135	-0.0697425513187859	0.103287609319319	1.01691397757501	0.932633894367356	1.10881026738676	0.951663086656639
GCST90200725	ebi-a-GCST90018890	Peripheral artery disease	Adenosine 5'-diphosphate (ADP) to creatine ratio	Inverse variance weighted	22	0.00390906407521219	0.0370426618475496	0.915956295124424	-0.0686945531459851	0.0765126812964095	1.00391671443151	0.933611805319487	1.07951587991122	0.991403021828088
GCST90200726	ebi-a-GCST90018890	Peripheral artery disease	N-acetylputrescine to (N(1) + N(8))-acetylspermidine ratio	Inverse variance weighted	32	-0.0259277653420383	0.0260025364840857	0.318704098066872	-0.0768927368508463	0.0250372061667698	0.974405472912714	0.925989172794512	1.02535326927947	0.874873994693374
GCST90200727	ebi-a-GCST90018890	Peripheral artery disease	Adenosine 3',5'-cyclic monophosphate (cAMP) to taurocholate ratio	Inverse variance weighted	15	-0.0565951082248804	0.0547387402279641	0.301176725130583	-0.16388303907169	0.0506928226219292	0.944976605173612	0.848841297340543	1.05199969313839	0.874873994693374
GCST90200728	ebi-a-GCST90018890	Peripheral artery disease	Adenosine 5'-diphosphate (ADP) to Adenosine 5'-monophosphate (AMP) ratio	Inverse variance weighted	26	0.0622213932996836	0.0289816330650595	0.0317992509541598	0.00541739249216711	0.1190253941072	1.06419792493925	1.0054320930972	1.12639852180998	0.454033953947018
GCST90200729	ebi-a-GCST90018890	Peripheral artery disease	3-phosphoglycerate to phosphate ratio	Inverse variance weighted	25	0.0284464616227905	0.0445057755206101	0.522716656361283	-0.0587848583976053	0.115677781643186	1.02885492613684	0.942909606420589	1.1226340805397	0.910629881226411
GCST90200730	ebi-a-GCST90018890	Peripheral artery disease	Adenosine 5'-diphosphate (ADP) to fructose ratio	Inverse variance weighted	32	0.013276422495493	0.0240143857978365	0.58036415109612	-0.0337917736682666	0.0603446186592526	1.01336494551516	0.966772791232133	1.06220253829255	0.922258582899623
GCST90200731	ebi-a-GCST90018890	Peripheral artery disease	Adenosine 5'-diphosphate (ADP) to mannose ratio	Inverse variance weighted	18	-0.0575526089944172	0.0328941828135581	0.0801823900112406	-0.122025207308991	0.00691998932015661	0.944072222389665	0.885126056575412	1.00694398777066	0.656464011787935
GCST90200732	ebi-a-GCST90018890	Peripheral artery disease	Adenosine 5'-diphosphate (ADP) to tyrosine ratio	Inverse variance weighted	22	-0.0177383768804098	0.031482169411408	0.573133936061511	-0.0794434289267694	0.0439666751659498	0.982418022007277	0.923630269246293	1.04494753160513	0.917995296001149
GCST90200733	ebi-a-GCST90018890	Peripheral artery disease	Adenosine 5'-diphosphate (ADP) to N-acetylglucosamine to N-acetylgalactosamine ratio	Inverse variance weighted	22	0.0226090379221701	0.0311561993892595	0.468042696963839	-0.0384571128807785	0.0836751887251187	1.02286655932839	0.962272972970589	1.08727567704873	0.902540983641952
GCST90200734	ebi-a-GCST90018890	Peripheral artery disease	Adenosine 5'-monophosphate (AMP) to palmitate (16:0) ratio	Inverse variance weighted	20	0.0655151932576309	0.0519499482618042	0.207265099231929	-0.0363067053355054	0.167337091850767	1.06770895916756	0.9643444785246	1.18215269219026	0.806030941457502
GCST90200735	ebi-a-GCST90018890	Peripheral artery disease	Arginine to ornithine ratio	Inverse variance weighted	32	-0.0515390855880053	0.0339217233958505	0.128673566410159	-0.118025663443872	0.0149474922678617	0.949766527053541	0.888673245906002	1.01505976473017	0.744392532951333
GCST90200736	ebi-a-GCST90018890	Peripheral artery disease	Adenosine 5'-diphosphate (ADP) to arginine ratio	Inverse variance weighted	20	0.00883955016560629	0.0371596861629933	0.811974084064232	-0.0639934347138606	0.0816725350450732	1.00887873436096	0.938011157822167	1.08510041928386	0.978899578551605
GCST90200737	ebi-a-GCST90018890	Peripheral artery disease	Adenosine 5'-diphosphate (ADP) to 2'-deoxyuridine ratio	Inverse variance weighted	22	0.0373739851064281	0.0396724812661202	0.346160278010628	-0.0403840781751676	0.115132048388024	1.03808117515044	0.96042049175467	1.1220215889323	0.881368067107963
GCST90200738	ebi-a-GCST90018890	Peripheral artery disease	Adenosine 5'-monophosphate (AMP) to inosine 5'-monophosphate (IMP) ratio	Inverse variance weighted	24	-0.0223649389871254	0.0274075210019457	0.414491749953684	-0.0760836801509391	0.0313538021766882	0.977883302183986	0.926738653684188	1.03185051026924	0.896215984814781
GCST90200739	ebi-a-GCST90018890	Peripheral artery disease	Adenosine 5'-monophosphate (AMP) to proline ratio	Inverse variance weighted	22	0.0357715505691513	0.0669589402365088	0.593181631250916	-0.0954679722944059	0.167011073432709	1.03641905010184	0.908947472689545	1.18176735145715	0.928919780482419
GCST90200740	ebi-a-GCST90018890	Peripheral artery disease	Arachidonate (20:4n6) to oleate to vaccenate (18:1) ratio	Inverse variance weighted	20	0.0852909644266841	0.0272383100839178	0.00174042024915914	0.0319038766622051	0.138678052191163	1.08903389072556	1.0324182610461	1.14875420156472	0.202680429877086
GCST90200741	ebi-a-GCST90018890	Peripheral artery disease	Adenosine 5'-monophosphate (AMP) to alanine ratio	Inverse variance weighted	23	0.0197720762387558	0.0515534240245724	0.701329828665858	-0.0812726348494061	0.120816787326918	1.01996883839744	0.921942303576522	1.1284181529213	0.950744534138798
GCST90200742	ebi-a-GCST90018890	Peripheral artery disease	Aspartate to citrate ratio	Inverse variance weighted	19	-0.0289872566275411	0.0502025673095878	0.563665315493026	-0.127384288554333	0.069409775299251	0.9714288436673	0.880395281751391	1.0718753472094	0.914027598827511
GCST90200743	ebi-a-GCST90018890	Peripheral artery disease	Arginine to citrulline ratio	Inverse variance weighted	33	0.0314486426005525	0.0349724857672971	0.368525074622659	-0.0370974295033498	0.0999947147044548	1.03194837604974	0.9635822494355	1.10516507693615	0.889834699834104
GCST90200744	ebi-a-GCST90018890	Peripheral artery disease	Arginine to glutamate ratio	Inverse variance weighted	26	-0.0310223896507229	0.0438409749641157	0.479186385075393	-0.11695070058039	0.0549059212789439	0.969453867099556	0.889629050278185	1.05644122136119	0.904741977187664
GCST90200745	ebi-a-GCST90018890	Peripheral artery disease	Adenosine 5'-monophosphate (AMP) to phenylalanine ratio	Inverse variance weighted	24	0.00792032254833945	0.044581199323735	0.858989530836341	-0.0794588281261811	0.09529947322286	1.00795177127617	0.923616046189106	1.09998822282344	0.978899578551605
GCST90200746	ebi-a-GCST90018890	Peripheral artery disease	Adenosine 5'-diphosphate (ADP) to gluconate ratio	Inverse variance weighted	22	0.0341929278422374	0.0359455224132421	0.341481016860491	-0.036260296087717	0.104646151772192	1.03478422615936	0.964389234064985	1.11031765690166	0.881368067107963
GCST90200747	ebi-a-GCST90018890	Peripheral artery disease	Adenosine 5'-monophosphate (AMP) to phosphate ratio	Inverse variance weighted	20	0.0283230718066741	0.0498153495468721	0.569654004529431	-0.0693150133051952	0.125961156918543	1.02872798374855	0.933032716059603	1.13423811012405	0.916684604989889
GCST90200748	ebi-a-GCST90018890	Peripheral artery disease	Aspartate to glutamate ratio	Inverse variance weighted	25	0.00777967999398367	0.0478297158305808	0.870791107663278	-0.0859665630339546	0.101525923021922	1.00781002033273	0.917624913300259	1.10685861114007	0.978899578551605
GCST90200749	ebi-a-GCST90018890	Peripheral artery disease	Arachidonate (20:4n6) to pyruvate ratio	Inverse variance weighted	16	0.132489648100667	0.0407433740960018	0.00114673275616076	0.0526326348725034	0.21234666132883	1.14166719760411	1.05404235558103	1.23657648403202	0.202680429877086
GCST90200750	ebi-a-GCST90018890	Peripheral artery disease	Aspartate to asparagine ratio	Inverse variance weighted	20	0.0209612945753964	0.0350150987736519	0.549415722001021	-0.0476682990209613	0.0895908881717541	1.02118252556935	0.953449994928161	1.09372673561843	0.91229792604275
GCST90200751	ebi-a-GCST90018890	Peripheral artery disease	Cortisone to cortisol ratio	Inverse variance weighted	20	0.0553282762755699	0.0438620203159217	0.207158825610697	-0.0306412835436366	0.141297836094776	1.05688750882891	0.969823402300434	1.15176763487973	0.806030941457502
GCST90200752	ebi-a-GCST90018890	Peripheral artery disease	Succinate to acetoacetate ratio	Inverse variance weighted	15	-0.0328119570684256	0.0471857038849285	0.486817691508381	-0.125295936682885	0.0596720225460343	0.967720515483412	0.882235778018662	1.06148834520251	0.905132726230347
GCST90200753	ebi-a-GCST90018890	Peripheral artery disease	Aspartate to citrulline ratio	Inverse variance weighted	19	-0.0178347831152316	0.0489226005982265	0.715446595183135	-0.113723080287756	0.0780535140572924	0.982323315349984	0.892505073913147	1.08118051547804	0.954838163256805
GCST90200754	ebi-a-GCST90018890	Peripheral artery disease	Sphingosine to phosphate ratio	Inverse variance weighted	18	-0.0504145225882619	0.0469029401103605	0.282433323092303	-0.142344285204569	0.0415152400280447	0.950835200130737	0.867322598738809	1.04238904776874	0.871645920156043
GCST90200755	ebi-a-GCST90018890	Peripheral artery disease	Inosine 5'-monophosphate (IMP) to phosphate ratio	Inverse variance weighted	20	-0.0753885403620573	0.0358787082161541	0.0356229275752389	-0.145710808465719	-0.00506627225839527	0.927383090557164	0.864407646415678	0.99494653965356	0.47049149627674
GCST90200756	ebi-a-GCST90018890	Peripheral artery disease	Glycine to pyridoxal ratio	Inverse variance weighted	15	-0.0835777840246219	0.0404189601642943	0.0386600947316647	-0.162798945946639	-0.004356622102605	0.919819536623063	0.84976201933927	0.995652854208903	0.483789696948264
GCST90200757	ebi-a-GCST90018890	Peripheral artery disease	Glycine to alanine ratio	Inverse variance weighted	21	-0.074117781568547	0.0293169499642425	0.0114663852031889	-0.131579003498462	-0.0166565596386318	0.928562319873766	0.876710009243842	0.983481393845405	0.33227854100871
GCST90200758	ebi-a-GCST90018890	Peripheral artery disease	Glycine to serine ratio	Inverse variance weighted	25	-0.0596651471215269	0.026571129368589	0.0247368338625201	-0.111744560683961	-0.00758573355909253	0.942079938953414	0.894272660724341	0.992442965504057	0.422334839789669
GCST90200759	ebi-a-GCST90018890	Peripheral artery disease	Histidine to trans-urocanate ratio	Inverse variance weighted	27	-0.00648919561583113	0.0356014474341614	0.855368200328082	-0.0762680325867874	0.0632896413551252	0.993531813744858	0.926567822903006	1.06533535972626	0.978899578551605
GCST90200760	ebi-a-GCST90018890	Peripheral artery disease	Methionine to methionine sulfoxide ratio	Inverse variance weighted	26	0.0199660896474802	0.0462746244102663	0.666127015684339	-0.0707321741966417	0.110664353491602	1.02016674522624	0.93171139506732	1.11701992009049	0.945819292046729
GCST90200761	ebi-a-GCST90018890	Peripheral artery disease	Citrulline to dimethylarginine (SDMA + ADMA) ratio	Inverse variance weighted	27	0.0741061962876601	0.0371237749159862	0.0459129874928954	0.00134359745232723	0.146868795122993	1.07692116445363	1.00134450048378	1.15820199131054	0.513316323173587
GCST90200762	ebi-a-GCST90018890	Peripheral artery disease	Palmitate (16:0) to myristate (14:0) ratio	Inverse variance weighted	20	0.00186911084100208	0.0506843278054302	0.970582687140255	-0.0974721716576411	0.101210393339645	1.00187085871749	0.907127585061558	1.10650941948724	0.99480925608966
GCST90200763	ebi-a-GCST90018890	Peripheral artery disease	Phosphate to N-acetylneuraminate ratio	Inverse variance weighted	31	0.04267617517642	0.0367830373447537	0.245961906512502	-0.0294185780192974	0.114770928372137	1.04359989657505	0.971009935974877	1.12161647762958	0.85445823602358
GCST90200764	ebi-a-GCST90018890	Peripheral artery disease	Phosphate to uridine ratio	Inverse variance weighted	29	0.00100890398817612	0.043173975717206	0.981356462000132	-0.0836120884175477	0.0856298963938999	1.00100941310301	0.919787983313469	1.08940306168289	0.99480925608966
GCST90200765	ebi-a-GCST90018890	Peripheral artery disease	Phosphate to alanine ratio	Inverse variance weighted	19	0.0352761443416825	0.0418800333474548	0.399612137379708	-0.046808721019329	0.117361009702694	1.03590572881193	0.954269911910273	1.12452532097258	0.896215984814781
GCST90200766	ebi-a-GCST90018890	Peripheral artery disease	Phosphate to phosphoethanolamine ratio	Inverse variance weighted	16	0.036495749722972	0.0539913207267346	0.499068669155278	-0.0693272389014278	0.142318738347372	1.037169895749	0.933021309248072	1.15294407746691	0.907595525403615
GCST90200767	ebi-a-GCST90018890	Peripheral artery disease	Phosphate to glucose ratio	Inverse variance weighted	21	-0.00415854572070632	0.0344520492746468	0.903924443028016	-0.071684562299014	0.0633674708576013	0.99585008905703	0.930824466636896	1.06541827747395	0.987252020501304
GCST90200768	ebi-a-GCST90018890	Peripheral artery disease	Phosphate to 2'-deoxyuridine ratio	Inverse variance weighted	32	0.0376303569227391	0.0286799004995892	0.189492754278876	-0.0185822480564558	0.093842961901934	1.03834734402443	0.981589337456357	1.09838724372913	0.796666234205485
GCST90200769	ebi-a-GCST90018890	Peripheral artery disease	Phosphate to mannose ratio	Inverse variance weighted	26	0.0151635917315187	0.045897529748338	0.741113413693716	-0.0747955665752237	0.105122750038261	1.01527914230374	0.927933167494702	1.11084695849382	0.957633600276905
GCST90200770	ebi-a-GCST90018890	Peripheral artery disease	Phenylalanine to tyrosine ratio	Inverse variance weighted	20	-0.00760443456946765	0.0464118468467766	0.869851714804328	-0.0985716543891499	0.0833627852502146	0.992424405991403	0.906130762041774	1.08693606140036	0.978899578551605
GCST90200771	ebi-a-GCST90018890	Peripheral artery disease	Phosphate to fructose ratio	Inverse variance weighted	17	-0.0886762444861243	0.0398295544357532	0.0259878634106847	-0.166742171180201	-0.010610317792048	0.91514180782439	0.846417814112567	0.989445773073856	0.422334839789669
GCST90200772	ebi-a-GCST90018890	Peripheral artery disease	Phosphate to citrate ratio	Inverse variance weighted	35	0.0381619630303143	0.0344975126687318	0.268629745765452	-0.0294531618004001	0.105777087861029	1.0388994825614	0.970976355360478	1.11157406553495	0.866547566985329
GCST90200773	ebi-a-GCST90018890	Peripheral artery disease	Serine to alpha-tocopherol ratio	Inverse variance weighted	27	-0.0983886467993685	0.0437963083704222	0.0246716488686471	-0.184229411205396	-0.012547882393341	0.906296606023453	0.831744970321613	0.987530514037287	0.422334839789669
GCST90200774	ebi-a-GCST90018890	Peripheral artery disease	Uridine to pseudouridine ratio	Inverse variance weighted	26	-0.0126870978726336	0.0530969232906502	0.811150370013426	-0.116757067522308	0.0913828717770407	0.987393044072654	0.889801328550594	1.09568843313727	0.978899578551605
GCST90200775	ebi-a-GCST90018890	Peripheral artery disease	Serine to pyruvate ratio	Inverse variance weighted	19	-0.0385885400868753	0.0424021723662942	0.362790630499709	-0.121696797924812	0.0445197177510614	0.962146512432609	0.885416788015427	1.04552559192056	0.889834699834104
GCST90200776	ebi-a-GCST90018890	Peripheral artery disease	Glutamate to glutamine ratio	Inverse variance weighted	25	0.0242636039399522	0.0403875379816363	0.54799347275637	-0.0548959705040549	0.103423178383959	1.02456036044465	0.946583615448018	1.10896059794743	0.91229792604275
GCST90200777	ebi-a-GCST90018890	Peripheral artery disease	Uridine to cytidine ratio	Inverse variance weighted	21	-0.00983444669180645	0.0475289200661542	0.836076238485365	-0.102991130021469	0.0833222366378558	0.990213753342763	0.902134975363892	1.0868919885449	0.978899578551605
GCST90200778	ebi-a-GCST90018890	Peripheral artery disease	Pyruvate to 3-methyl-2-oxobutyrate ratio	Inverse variance weighted	23	-0.052521048072145	0.0414526312158413	0.20515042215695	-0.133768205255194	0.0287261091109039	0.948834349711776	0.874792813481323	1.02914268306594	0.80451145943902
GCST90200779	ebi-a-GCST90018890	Peripheral artery disease	Pyruvate to N-acetylneuraminate ratio	Inverse variance weighted	29	-0.0848634271215366	0.042543202424312	0.0460691936222735	-0.168248103873188	-0.00147875036988503	0.918637736834547	0.84514412514001	0.998522342442711	0.513316323173587
GCST90200780	ebi-a-GCST90018890	Peripheral artery disease	Alanine to pyruvate ratio	Inverse variance weighted	21	-0.0317299368156591	0.0530540163774279	0.549794217187715	-0.135715808915418	0.0722559352840997	0.968768175372578	0.873090721833836	1.07493042148411	0.91229792604275
GCST90200781	ebi-a-GCST90018890	Peripheral artery disease	Glucose to maltose ratio	Inverse variance weighted	17	-0.00025680618329244	0.0437028610710269	0.995311508112794	-0.0859144138825051	0.0854008015159202	0.999743226788593	0.917672767908614	1.08915351360759	0.997690733519664
GCST90200782	ebi-a-GCST90018890	Peripheral artery disease	Mannose to trans-4-hydroxyproline ratio	Inverse variance weighted	23	0.0016422171549488	0.0400537285922052	0.967295611586705	-0.0768630908857733	0.0801475251956709	1.00164356633199	0.926016625044109	1.08344689160032	0.99480925608966
GCST90200783	ebi-a-GCST90018890	Peripheral artery disease	Mannose to S-methylcysteine ratio	Inverse variance weighted	16	0.0356485488725396	0.0424308025517811	0.400820191378178	-0.0475158241289513	0.118812921874031	1.03629157664016	0.953595383196923	1.12615921882414	0.896215984814781
GCST90200784	ebi-a-GCST90018890	Peripheral artery disease	Glutamate to cysteine ratio	Inverse variance weighted	29	-0.0455835490059669	0.0403658035145666	0.258787524557192	-0.124700523894517	0.0335334258825837	0.955439773193857	0.882761228897814	1.03410200892092	0.857271610857887
GCST90200785	ebi-a-GCST90018890	Peripheral artery disease	Cysteine to 5-oxoproline ratio	Inverse variance weighted	22	0.0152235859551861	0.0360431856209496	0.672754452407617	-0.055421057861875	0.0858682297722473	1.01534005501488	0.94608670683006	1.08966273373799	0.950744534138798
GCST90200786	ebi-a-GCST90018890	Peripheral artery disease	Cysteine to alanine ratio	Inverse variance weighted	29	-0.0211241408423353	0.0394392863375919	0.592226982285732	-0.0984251420640153	0.0561768603793447	0.979097411047402	0.906263531092511	1.05778474740574	0.928919780482419
GCST90200787	ebi-a-GCST90018890	Peripheral artery disease	Glutamine to asparagine ratio	Inverse variance weighted	26	-0.0472911282414867	0.0261549393080254	0.0705886626615169	-0.0985548092852166	0.00397255280224311	0.953809676232313	0.9061460260372	1.0039804538491	0.602586144671486
GCST90200788	ebi-a-GCST90018890	Peripheral artery disease	5-oxoproline to citrate ratio	Inverse variance weighted	16	0.0124360990680323	0.0339298049406049	0.713973860116217	-0.0540663186155534	0.078938516751618	1.01251374890119	0.947369276199597	1.08213778667861	0.953781874201053
GCST90200789	ebi-a-GCST90018890	Peripheral artery disease	Alpha-tocopherol to sulfate ratio	Inverse variance weighted	19	-0.105276652565535	0.04767835139352	0.0272401026044007	-0.198726221296834	-0.0118270838342355	0.900075479948009	0.819774299357296	0.988242581206543	0.422334839789669
GCST90200790	ebi-a-GCST90018890	Peripheral artery disease	Thyroxine to taurocholate ratio	Inverse variance weighted	25	0.0772592563855189	0.0401357068592512	0.054235528158677	-0.0014067290586134	0.155925241829651	1.08032212049758	0.998594259920912	1.16873882704755	0.54615264692592
GCST90200791	ebi-a-GCST90018890	Peripheral artery disease	Creatine to carnitine ratio	Inverse variance weighted	20	-0.0277189582855756	0.0545306891414495	0.611229995812109	-0.134599109002817	0.0791611924316654	0.972661686900315	0.87406624674952	1.08237877927676	0.940353839710937
GCST90200792	ebi-a-GCST90018890	Peripheral artery disease	Carnitine to palmitoylcarnitine (C16) ratio	Inverse variance weighted	31	-0.00258709054634274	0.034696200346876	0.940561547934556	-0.0705916432262197	0.0654174621335342	0.997416253088355	0.931842338574416	1.06760461586965	0.99480925608966
GCST90200793	ebi-a-GCST90018890	Peripheral artery disease	Glycolithocholate to glycolithocholate sulfate ratio	Inverse variance weighted	28	0.058850141619523	0.0297259364849359	0.0477307994834791	0.000587306109048558	0.117112977129997	1.06061628659113	1.00058747860705	1.12424643665178	0.51587324608496
GCST90200794	ebi-a-GCST90018890	Peripheral artery disease	Oleoyl-linoleoyl-glycerol (18:1 to 18:2) [2] to linoleoyl-arachidonoyl-glycerol (18:2 to 20:4) [1] ratio	Inverse variance weighted	25	-0.0634325144860402	0.0235921144486494	0.00717272419789022	-0.109673058805393	-0.0171919701666874	0.938537454846035	0.896127068262209	0.982954968492407	0.304297390213524
GCST90200795	ebi-a-GCST90018890	Peripheral artery disease	Oleoyl-linoleoyl-glycerol (18:1 to 18:2) [2] to linoleoyl-arachidonoyl-glycerol (18:2 to 20:4) [2] ratio	Inverse variance weighted	28	-0.0701840096052984	0.0239734119002643	0.00341614445670883	-0.117171896929817	-0.0231961222807803	0.932222266271407	0.889432289342121	0.977070839619497	0.25171590733644
GCST90200796	ebi-a-GCST90018890	Peripheral artery disease	Spermidine to (N(1) + N(8))-acetylspermidine ratio	Inverse variance weighted	23	-0.0596255685098703	0.0422449529274816	0.158119434630001	-0.142425676247734	0.0231745392279936	0.942117225907345	0.867252009320448	1.02344515528633	0.781782963061003
GCST90200797	ebi-a-GCST90018890	Peripheral artery disease	Spermidine to N-acetylputrescine ratio	Inverse variance weighted	22	-0.0213938268059883	0.0336261257311565	0.524628909326133	-0.0873010332390551	0.0445133796270785	0.978833397820524	0.916401186888821	1.04551896527073	0.910629881226411
GCST90200798	ebi-a-GCST90018890	Peripheral artery disease	Dopamine 4-sulfate to dopamine 3-O-sulfate ratio	Inverse variance weighted	23	0.0254651725024584	0.0371872286972984	0.49348102606835	-0.0474217957442465	0.0983521407491632	1.02579217987369	0.953685052446128	1.10335125164339	0.907028449944093
GCST90200799	ebi-a-GCST90018890	Peripheral artery disease	Spermidine to adenosine 5'-diphosphate (ADP) ratio	Inverse variance weighted	25	0.0109747450447407	0.0381909113861287	0.773832580925397	-0.0638794412720714	0.0858289313615529	1.01103518847384	0.938118091037211	1.08961991256577	0.965566500263419
GCST90200800	ebi-a-GCST90018890	Peripheral artery disease	Spermidine to histidine ratio	Inverse variance weighted	16	0.044000235615598	0.0486291753803058	0.365565274588948	-0.0513129481298014	0.139313419360997	1.04498260110262	0.949981329128339	1.14948431419084	0.889834699834104
GCST90200801	ebi-a-GCST90018890	Peripheral artery disease	5-methylthioadenosine (MTA) to phosphate ratio	Inverse variance weighted	27	0.0137427692849482	0.0352082180499807	0.69629368614064	-0.055265338093014	0.0827508766629105	1.01383763521414	0.946234042704627	1.08627115934092	0.950744534138798
GCST90200802	ebi-a-GCST90018890	Peripheral artery disease	Histidine to pyruvate ratio	Inverse variance weighted	24	0.0316144084127435	0.0423995324713336	0.455890313786675	-0.0514886752310703	0.114717492056557	1.03211945198931	0.94981440632997	1.12155654417884	0.902540983641952
GCST90200803	ebi-a-GCST90018890	Peripheral artery disease	Spermidine to phosphate ratio	Inverse variance weighted	18	-0.00884319478746025	0.049047653575889	0.856918610618593	-0.104976595796203	0.0872902062212821	0.991195791254538	0.900345594211457	1.09121331066342	0.978899578551605
GCST90200804	ebi-a-GCST90018890	Peripheral artery disease	Spermidine to pyruvate ratio	Inverse variance weighted	15	-0.0303174101867904	0.0449965655715566	0.50045650194692	-0.118510678707041	0.0578758583334606	0.970137553131081	0.888242330326532	1.05958344909004	0.907595525403615
GCST90200805	ebi-a-GCST90018890	Peripheral artery disease	Spermidine to carnitine ratio	Inverse variance weighted	21	0.123670835796978	0.0413215538228543	0.00276349977772596	0.0426805903041831	0.204661081289772	1.1316433132169	1.0436045042121	1.2271091042438	0.227582334636256
GCST90200806	ebi-a-GCST90018890	Peripheral artery disease	Spermidine to ergothioneine ratio	Inverse variance weighted	20	-0.0258236658351872	0.011673941422128	0.0269612946257883	-0.0487045910225581	-0.0029427406478163	0.974506913321774	0.9524624541032	0.997061584969347	0.422334839789669
GCST90200807	ebi-a-GCST90018890	Peripheral artery disease	Carnitine to ergothioneine ratio	Inverse variance weighted	21	-0.0303130038036353	0.0444871660804615	0.495626260148022	-0.11750784932134	0.0568818417140693	0.970141827938272	0.889133532624246	1.05853072882941	0.907028449944093
GCST90200808	ebi-a-GCST90018890	Peripheral artery disease	Spermidine to choline ratio	Inverse variance weighted	17	-0.0365666299176785	0.0439503446441565	0.405409674322004	-0.122709305420225	0.0495760455848683	0.964093854262063	0.884520750579855	1.0508254998162	0.896215984814781
GCST90200809	ebi-a-GCST90018890	Peripheral artery disease	Spermidine to taurocholate ratio	Inverse variance weighted	18	-0.00755442983166507	0.0454674970845321	0.868038816791793	-0.096670724117348	0.0815618644540178	0.9924740331544	0.907854891643443	1.084980337224	0.978899578551605
GCST90200810	ebi-a-GCST90018890	Peripheral artery disease	Alpha-ketoglutarate to kynurenine ratio	Inverse variance weighted	26	-0.0260938627282466	0.0415252677376163	0.529751644912879	-0.107483387493975	0.0552956620374814	0.974243640150927	0.898091441876367	1.05685303981016	0.911120765206426
GCST90200811	ebi-a-GCST90018890	Peripheral artery disease	Choline to taurocholate ratio	Inverse variance weighted	25	0.0191978325771421	0.0389022248073583	0.621666882286549	-0.0570505280452802	0.0954461931995644	1.01938329589507	0.944546342080408	1.10014962491003	0.945819292046729
GCST90200812	ebi-a-GCST90018890	Peripheral artery disease	Glutamate to kynurenine ratio	Inverse variance weighted	26	-0.0426864951187664	0.0444943509223906	0.337372952277114	-0.129895422926652	0.0445224326891192	0.958211747042835	0.8781872643726	1.04552843046164	0.881368067107963
GCST90200813	ebi-a-GCST90018890	Peripheral artery disease	Ornithine to glutamate ratio	Inverse variance weighted	20	-0.0761521294564135	0.058627894429313	0.19397615746158	-0.191062802537867	0.03875854362504	0.926675221237965	0.826080706557208	1.03951945474587	0.797942703779479
GCST90200814	ebi-a-GCST90018890	Peripheral artery disease	Alpha-ketoglutarate to ornithine ratio	Inverse variance weighted	22	-0.0166646880945778	0.0532579901362373	0.754352885956044	-0.121050348761603	0.0877209725724472	0.983473399692711	0.8859893500033	1.09168346989672	0.95921347896318
GCST90200815	ebi-a-GCST90018890	Peripheral artery disease	3-hydroxyisobutyrate to adenosine 5'-diphosphate (ADP) ratio	Inverse variance weighted	26	0.0368413606551671	0.0310142386402375	0.234878570354756	-0.0239465470796984	0.0976292683900327	1.03752841495402	0.976337896474898	1.10255395772675	0.836717553426612
GCST90200816	ebi-a-GCST90018890	Peripheral artery disease	Alpha-ketoglutarate to aspartate ratio	Inverse variance weighted	25	-0.0226912056146047	0.0349923623926579	0.516686396903755	-0.0912762359042141	0.0458938246750047	0.97756430353905	0.912765537457615	1.04696324339279	0.910629881226411
GCST90200817	ebi-a-GCST90018890	Peripheral artery disease	3-hydroxyisobutyrate to phosphate ratio	Inverse variance weighted	25	0.0182778187481831	0.0471707207703015	0.698399195920005	-0.0741767939616078	0.110732431457974	1.01844588044955	0.928507524805975	1.11709596712358	0.950744534138798
GCST90200818	ebi-a-GCST90018890	Peripheral artery disease	Adenosine 5'-diphosphate (ADP) to glycerate ratio	Inverse variance weighted	17	-0.0246846920205569	0.0386668693848169	0.52321732647307	-0.100471756014798	0.0511023719736841	0.975617483513349	0.90441065621323	1.05243062716911	0.910629881226411
GCST90200819	ebi-a-GCST90018890	Peripheral artery disease	3-phosphoglycerate to glycerate ratio	Inverse variance weighted	18	0.0706705009445399	0.0557683849462491	0.205078635143372	-0.0386355335501083	0.179976535439188	1.07322754014123	0.96210129889823	1.19718927127177	0.80451145943902
GCST90200820	ebi-a-GCST90018890	Peripheral artery disease	Adenosine 5'-diphosphate (ADP) to valine ratio	Inverse variance weighted	22	-0.0644906363882167	0.0349114491793636	0.0647089992569123	-0.132917076779769	0.0039358040033359	0.937544893027357	0.875537691503455	1.00394355945122	0.579878723258703
GCST90200821	ebi-a-GCST90018890	Peripheral artery disease	Adenosine 5'-diphosphate (ADP) to glycine ratio	Inverse variance weighted	26	0.0107911597081239	0.0293648138264788	0.713256488792033	-0.0467638753917745	0.0683461948080223	1.01084959427514	0.954312707702924	1.07073592754075	0.953781874201053
GCST90200822	ebi-a-GCST90018890	Peripheral artery disease	Phosphate to valine ratio	Inverse variance weighted	30	-0.0168643858427212	0.0494548200131619	0.733099133497892	-0.113795833068519	0.0800670613830761	0.98327702187819	0.892440144049117	1.08335971683993	0.957633600276905
GCST90200823	ebi-a-GCST90018890	Peripheral artery disease	Adenosine 5'-diphosphate (ADP) to N-palmitoyl-sphingosine (d18:1 to 16:0) ratio	Inverse variance weighted	23	0.00775215248993905	0.0305880124055829	0.799930074288998	-0.0522003518250034	0.0677046568048815	1.00778227822016	0.949138686124052	1.07004923004673	0.978899578551605
GCST90200824	ebi-a-GCST90018890	Peripheral artery disease	Adenosine 5'-diphosphate (ADP) to sulfate ratio	Inverse variance weighted	25	0.017090848384963	0.0367398804130154	0.641798840934128	-0.0549193172245471	0.0891010139944731	1.01723773253264	0.946561516082901	1.0931910783467	0.945819292046729
GCST90200825	ebi-a-GCST90018890	Peripheral artery disease	Phosphate to sulfate ratio	Inverse variance weighted	28	-0.0123713517812972	0.0512170333157736	0.809130724305537	-0.112756737080213	0.088014033517619	0.987704858791482	0.893367956982468	1.09200344657028	0.978899578551605
GCST90200826	ebi-a-GCST90018890	Peripheral artery disease	Glycine to phosphate ratio	Inverse variance weighted	28	-0.0522966514095431	0.0268264312561772	0.0512423088445128	-0.10487645667165	0.000283153852564125	0.949047288863738	0.90043575854547	1.0002831939444	0.535367405838194
GCST90200827	ebi-a-GCST90018890	Peripheral artery disease	Phosphate to N-palmitoyl-sphingosine (d18:1 to 16:0) ratio	Inverse variance weighted	24	0.0210018058096454	0.0483611908962675	0.664092514824719	-0.0737861283470389	0.11578973996633	1.02122389577182	0.928870331632246	1.12275977580505	0.945819292046729
GCST90200828	ebi-a-GCST90018890	Peripheral artery disease	Cholate to bilirubin (Z,Z) ratio	Inverse variance weighted	26	-0.00298543888389533	0.0336087297162101	0.929217596541996	-0.0688585491276671	0.0628876713598764	0.997019013107285	0.933458709288874	1.06490721293362	0.994682827194428
GCST90200829	ebi-a-GCST90018890	Peripheral artery disease	Bilirubin (Z,Z) to taurocholate ratio	Inverse variance weighted	19	0.0372008898446995	0.0403914106916411	0.357045248995947	-0.0419662751109171	0.116368054800316	1.03790150376831	0.958902118894779	1.12340927222701	0.889115925546852
GCST90200830	ebi-a-GCST90018890	Peripheral artery disease	Cholate to adenosine 3',5'-cyclic monophosphate (cAMP) ratio	Inverse variance weighted	22	-0.0146411356262515	0.0351267899529088	0.676818672160934	-0.0834896439339528	0.0542073726814498	0.985465524623079	0.919900613173415	1.05570350352356	0.950744534138798
GCST90200831	ebi-a-GCST90018890	Peripheral artery disease	Cholate to phosphate ratio	Inverse variance weighted	18	-0.0502715037962628	0.0342875076129446	0.142600479927446	-0.117475018717634	0.0169320111251086	0.950971197157283	0.889162723894078	1.01707617010999	0.768529057571124
GCST90200832	ebi-a-GCST90018890	Peripheral artery disease	Adenosine 5'-diphosphate (ADP) to citrate ratio	Inverse variance weighted	21	-0.0156521860444636	0.0404647434879866	0.698896532878	-0.0949630832809175	0.0636587111919902	0.984469672805306	0.909406506153069	1.06572861543862	0.950744534138798
GCST90200833	ebi-a-GCST90018890	Peripheral artery disease	Cholate to adenosine 5'-monophosphate (AMP) ratio	Inverse variance weighted	22	-0.05763621840339	0.0439007480789378	0.189224889796589	-0.143681684638108	0.0284092478313281	0.943993292368815	0.866163417303636	1.02881663925657	0.796666234205485
GCST90200834	ebi-a-GCST90018890	Peripheral artery disease	Adenosine 5'-diphosphate (ADP) to glycerol 3-phosphate ratio	Inverse variance weighted	24	0.0523341876279985	0.0294687327502506	0.0757456801621843	-0.00542452856249265	0.11009290381849	1.05372782648192	0.994590157625355	1.11638178177163	0.631214001351536
GCST90200835	ebi-a-GCST90018890	Peripheral artery disease	Adenosine 5'-diphosphate (ADP) to glycerol ratio	Inverse variance weighted	24	0.0495879376776306	0.0315782817090855	0.116341196472903	-0.0123054944721769	0.111481369827438	1.05083799640483	0.987769908517663	1.11793291652837	0.726023756245984
GCST90200836	ebi-a-GCST90018890	Peripheral artery disease	Glycerol to glycerol 3-phosphate ratio	Inverse variance weighted	24	0.0146106361597595	0.0464090625903406	0.75289611552566	-0.0763511265173081	0.105572398836827	1.01471789323232	0.926490833939409	1.1113465618087	0.958263346173459
GCST90200837	ebi-a-GCST90018890	Peripheral artery disease	Adenosine 5'-diphosphate (ADP) to glutamate ratio	Inverse variance weighted	32	-0.00933060139014685	0.0314644366543445	0.766814391246209	-0.071000897232662	0.0523396944523683	0.99071279359901	0.931461056389934	1.05373362919197	0.961092343549411
GCST90200838	ebi-a-GCST90018890	Peripheral artery disease	Phosphate to glutamate ratio	Inverse variance weighted	23	0.0761878932064404	0.0579762371001058	0.188804893154084	-0.0374455315097671	0.189821317922648	1.07916532294193	0.963246882895392	1.20903354572998	0.796666234205485
GCST90200839	ebi-a-GCST90018890	Peripheral artery disease	Adenosine 5'-diphosphate (ADP) to aspartate ratio	Inverse variance weighted	26	-0.0197373411087152	0.0283840720127482	0.486825465908879	-0.0753701222537017	0.0358954400362714	0.980456165018288	0.927400171356711	1.03654745945979	0.905132726230347
GCST90200840	ebi-a-GCST90018890	Peripheral artery disease	Adenosine 5'-diphosphate (ADP) to flavin adenine dinucleotide (FAD) ratio	Inverse variance weighted	25	0.00630613309995661	0.0255237694211418	0.804854796855787	-0.0437204549654813	0.0563327211653945	1.0063260586196	0.957221506594393	1.05794962741677	0.978899578551605
GCST90200841	ebi-a-GCST90018890	Peripheral artery disease	Adenosine 5'-diphosphate (ADP) to oxalate (ethanedioate) ratio	Inverse variance weighted	23	0.0138872894479044	0.0217436282456668	0.523029062494267	-0.0287302219136026	0.0565048008094114	1.01398416578245	0.971678566694613	1.05813169467663	0.910629881226411
GCST90200842	ebi-a-GCST90018890	Peripheral artery disease	Citrate to oxalate (ethanedioate) ratio	Inverse variance weighted	16	0.0539883628047818	0.0540563286060869	0.317919356940729	-0.0519620412631486	0.159938766872712	1.05547231934618	0.949364902851468	1.17343901545127	0.874873994693374
GCST90200843	ebi-a-GCST90018890	Peripheral artery disease	Adenosine 5'-monophosphate (AMP) to flavin adenine dinucleotide (FAD) ratio	Inverse variance weighted	17	0.00650191458553127	0.0396818875933467	0.869848489169915	-0.0712745850974283	0.0842784142684909	1.00652309791802	0.931206161684683	1.08793174736911	0.978899578551605
GCST90200844	ebi-a-GCST90018890	Peripheral artery disease	Aspartate to phosphate ratio	Inverse variance weighted	17	-0.0598457191928643	0.0574408170352376	0.297473123949831	-0.17242972058193	0.0527382821962014	0.941909840985405	0.841617435116943	1.05415371821744	0.874873994693374
GCST90200845	ebi-a-GCST90018890	Peripheral artery disease	Adenosine 5'-monophosphate (AMP) to citrate ratio	Inverse variance weighted	23	0.0866605757248609	0.0524304916362833	0.0983581430441736	-0.0161031878822544	0.189424339331976	1.09052646573687	0.984025775280445	1.20855368055133	0.703603865372869
GCST90200846	ebi-a-GCST90018890	Peripheral artery disease	Phenylalanine to phosphate ratio	Inverse variance weighted	23	-0.054648800973874	0.0524586137922344	0.297527246872877	-0.157467684006654	0.0481700820589054	0.946817610992618	0.85430442085838	1.04934911560569	0.874873994693374
GCST90200847	ebi-a-GCST90018890	Peripheral artery disease	Phosphate to tryptophan ratio	Inverse variance weighted	20	0.127497861868018	0.0571182459447901	0.0256034670242877	0.0155460998162291	0.239449623919806	1.13598243935818	1.01566756906737	1.27054967770126	0.422334839789669
GCST90200848	ebi-a-GCST90018890	Peripheral artery disease	Adenosine 5'-monophosphate (AMP) to glutamine ratio	Inverse variance weighted	19	-0.0224293030220189	0.0712516661931992	0.752921200564861	-0.162082568760689	0.117223962716652	0.977820363694512	0.850370987562839	1.12437121872648	0.958263346173459
GCST90200849	ebi-a-GCST90018890	Peripheral artery disease	Adenosine 5'-monophosphate (AMP) to threonine ratio	Inverse variance weighted	28	-0.0127919622152053	0.0322107412170246	0.691269067415873	-0.0759250150005736	0.050341090570163	0.987289507178987	0.926885706477793	1.05162973619454	0.950744534138798
GCST90200850	ebi-a-GCST90018890	Peripheral artery disease	Adenosine 5'-monophosphate (AMP) to tryptophan ratio	Inverse variance weighted	28	-0.0361777604375714	0.0417986393588146	0.386750790884445	-0.118103093580848	0.0457475727057052	0.964468833842276	0.888604438478764	1.0468101341532	0.894543294795133
GCST90200851	ebi-a-GCST90018890	Peripheral artery disease	Adenosine 5'-monophosphate (AMP) to glycine ratio	Inverse variance weighted	24	0.111979654149163	0.0409339918435426	0.0062263770293276	0.0317490301358197	0.192210278162507	1.11849010378073	1.03225840704134	1.21192533160481	0.281191220679311
GCST90200852	ebi-a-GCST90018890	Peripheral artery disease	Adenosine 5'-monophosphate (AMP) to arginine ratio	Inverse variance weighted	17	0.0195373912865161	0.0805912531372536	0.808450319292899	-0.138421464862501	0.177496247435533	1.01972949514554	0.870731631612365	1.19422357649309	0.978899578551605
GCST90200853	ebi-a-GCST90018890	Peripheral artery disease	Adenosine 5'-monophosphate (AMP) to tyrosine ratio	Inverse variance weighted	18	0.069849733030679	0.0465053646070322	0.133104464951707	-0.0213007815991041	0.161000247660462	1.07234703080835	0.978924477813742	1.17468525973693	0.751396173114475
GCST90200854	ebi-a-GCST90018890	Peripheral artery disease	Arginine to phosphate ratio	Inverse variance weighted	24	0.0587857481038828	0.0478379393206581	0.219127295493827	-0.0349766129646071	0.152548109172373	1.06054799197858	0.965627999169685	1.16479849823841	0.821391228225496
GCST90200855	ebi-a-GCST90018890	Peripheral artery disease	Phosphate to threonine ratio	Inverse variance weighted	32	0.038718215852065	0.034894219500937	0.267176498053666	-0.0296744543697715	0.107110886073902	1.03947753408658	0.970761509280799	1.11305767023173	0.866547566985329
GCST90200856	ebi-a-GCST90018890	Peripheral artery disease	Phosphate to glutamine ratio	Inverse variance weighted	28	0.0568259596721155	0.0391039753942983	0.146167787623418	-0.019817832100709	0.13346975144494	1.05847157762357	0.980377250304964	1.14278669796594	0.768529057571124
GCST90200857	ebi-a-GCST90018890	Peripheral artery disease	Adenosine 5'-monophosphate (AMP) to aspartate ratio	Inverse variance weighted	29	-0.0110378495770839	0.0523009606873639	0.832852256676873	-0.113547732524317	0.0914720333701494	0.989022843970557	0.892661586403372	1.0957861308189	0.978899578551605
GCST90200858	ebi-a-GCST90018890	Peripheral artery disease	Phosphate to tyrosine ratio	Inverse variance weighted	34	0.00338523565392576	0.0419904045871252	0.935744742943921	-0.0789159573368397	0.0856864286446912	1.00339097203532	0.92411758648462	1.08946464983083	0.99480925608966
GCST90200859	ebi-a-GCST90018890	Peripheral artery disease	Adenosine 5'-monophosphate (AMP) to asparagine ratio	Inverse variance weighted	24	-0.0316456508679248	0.0419228470666957	0.45033627307266	-0.113814431118648	0.0505231293827987	0.968849832357594	0.892423546556921	1.05182119104862	0.902540983641952
GCST90200860	ebi-a-GCST90018890	Peripheral artery disease	Adenosine 5'-monophosphate (AMP) to serine ratio	Inverse variance weighted	16	-0.00431730419547401	0.0818388646747118	0.957928139681367	-0.164721478957909	0.156086870566961	0.995692001964959	0.848129893216255	1.16892774409521	0.99480925608966
GCST90200861	ebi-a-GCST90018890	Peripheral artery disease	Histidine to phosphate ratio	Inverse variance weighted	30	-0.00705948447263032	0.0393162466924186	0.857500820945138	-0.0841193279897707	0.0700003590445101	0.992965375154763	0.919321548757311	1.07250856633246	0.978899578551605
GCST90200862	ebi-a-GCST90018890	Peripheral artery disease	Adenosine 5'-monophosphate (AMP) to methionine ratio	Inverse variance weighted	22	0.0358400856143986	0.0453582990064689	0.429437267336229	-0.0530621804382803	0.124742351667078	1.03649008356244	0.948321043630839	1.13285653686442	0.901706428053731
GCST90200863	ebi-a-GCST90018890	Peripheral artery disease	Phosphate to serine ratio	Inverse variance weighted	24	0.0505082446292298	0.0413221460056033	0.221592501671026	-0.0304831615417526	0.131499650800212	1.05180553506591	0.969976764842957	1.14053750944685	0.821391228225496
GCST90200864	ebi-a-GCST90018890	Peripheral artery disease	Methionine to phosphate ratio	Inverse variance weighted	16	-0.0438000514628511	0.0636854812536462	0.491606650078822	-0.168623594719998	0.0810234917942954	0.957145318147468	0.84482684082919	1.08439637068402	0.905591197513619
GCST90200865	ebi-a-GCST90018890	Peripheral artery disease	Adenosine 5'-monophosphate (AMP) to histidine ratio	Inverse variance weighted	23	0.00567670821621225	0.0465751001835551	0.902991759526551	-0.0856104881435557	0.0969639045759802	1.00569285125629	0.917951714670117	1.1018206022214	0.987252020501304
GCST90200866	ebi-a-GCST90018890	Peripheral artery disease	phosphate to asparagine ratio	Inverse variance weighted	31	-0.0144450770495313	0.0316811480774043	0.648424626404219	-0.0765401272812438	0.0476499731821811	0.985658752532619	0.926315743010696	1.04880348172269	0.945819292046729
GCST90200867	ebi-a-GCST90018890	Peripheral artery disease	Adenosine 5'-monophosphate (AMP) to isoleucine ratio	Inverse variance weighted	23	0.0476815247283887	0.0465155192458905	0.305331565355546	-0.0434888929935567	0.138851942450334	1.04883657361625	0.957443188359572	1.14895397609947	0.874873994693374
GCST90200868	ebi-a-GCST90018890	Peripheral artery disease	Isoleucine to phosphate ratio	Inverse variance weighted	28	0.000817045345684704	0.0427723608704336	0.984759592185993	-0.0830167819603651	0.0846508726517345	1.00081737921816	0.920335702053251	1.08833703213998	0.99480925608966
GCST90200869	ebi-a-GCST90018890	Peripheral artery disease	Adenosine 5'-monophosphate (AMP) to valine ratio	Inverse variance weighted	19	0.154038654479768	0.0676124924611985	0.0227112521623781	0.0215181692558189	0.286559139703717	1.1665359777483	1.02175135463048	1.33183693000664	0.422334839789669
GCST90200870	ebi-a-GCST90018890	Peripheral artery disease	Adenosine 5'-monophosphate (AMP) to acetoacetate ratio	Inverse variance weighted	27	-0.0909395648599707	0.0379660509788334	0.016607388290585	-0.165353024778484	-0.0165261049414571	0.913072890919863	0.847594429429645	0.983609701981833	0.375005542045468
GCST90200871	ebi-a-GCST90018890	Peripheral artery disease	Adenosine 5'-monophosphate (AMP) to cysteine ratio	Inverse variance weighted	28	-0.0186943671399519	0.0318934991810531	0.557774874520381	-0.081205625534816	0.0438168912549122	0.981479288728869	0.922004084368297	1.04479102699824	0.91229792604275
GCST90200872	ebi-a-GCST90018890	Peripheral artery disease	Phosphate to cysteine ratio	Inverse variance weighted	24	-0.010388526622417	0.0452282652619013	0.818331869217345	-0.0990359265357436	0.0782588732909096	0.989665247747025	0.905710168410296	1.08140256867966	0.978899578551605
GCST90200873	ebi-a-GCST90018890	Peripheral artery disease	Cortisol to 4-cholesten-3-one ratio	Inverse variance weighted	21	0.0366160469678399	0.0372913406039461	0.326153348594483	-0.0364749806158945	0.109707074551574	1.03729467193488	0.964182216839783	1.11595113209114	0.879626123493818
GCST90200874	ebi-a-GCST90018890	Peripheral artery disease	Cysteinylglycine to taurine ratio	Inverse variance weighted	31	0.029868670816851	0.044794654143094	0.50490566247957	-0.0579288513036133	0.117666192937315	1.03031921408722	0.943717089288903	1.12486855962012	0.909990514261556
GCST90200875	ebi-a-GCST90018890	Peripheral artery disease	Cysteinylglycine to glutamate ratio	Inverse variance weighted	25	0.00799278214732454	0.0424248380635327	0.850564159192535	-0.0751599004571995	0.0911454647518486	1.00802480970345	0.927595151580638	1.09542833988103	0.978899578551605
GCST90200876	ebi-a-GCST90018890	Peripheral artery disease	Cortisone to 4-cholesten-3-one ratio	Inverse variance weighted	32	-0.0423984572227095	0.0294862904681524	0.150461273315588	-0.100191586540288	0.0153946720948693	0.958487788091663	0.904664079970665	1.01551378048594	0.771596273413272
GCST90200877	ebi-a-GCST90018890	Peripheral artery disease	Taurine to glutamate ratio	Inverse variance weighted	19	0.0334481435915489	0.0525293854864221	0.52428698765173	-0.0695094519618384	0.136405739144936	1.03401382209288	0.932851316067845	1.14614683590301	0.910629881226411
GCST90200878	ebi-a-GCST90018890	Peripheral artery disease	Glutarate (C5-DC) to caprylate (8:0) ratio	Inverse variance weighted	26	-0.0678460425687236	0.0454528860450507	0.135524263203034	-0.156933699217023	0.0212416140795758	0.934404320992774	0.854760728244591	1.0214688230741	0.758045030876805
GCST90200879	ebi-a-GCST90018890	Peripheral artery disease	Adenosine 5'-monophosphate (AMP) to glutamate ratio	Inverse variance weighted	22	-0.00367725694123155	0.0646258379466715	0.954624277913898	-0.130343899316708	0.122989385434245	0.996329495888242	0.877793506420654	1.13087241716415	0.99480925608966
GCST90200880	ebi-a-GCST90018890	Peripheral artery disease	Glutarate (C5-DC) to salicylate ratio	Inverse variance weighted	19	0.00393481236499451	0.0469249840893839	0.933173110651185	-0.088038156450198	0.095907781180187	1.00394256390278	0.915725935205666	1.10065755797265	0.99480925608966
GCST90200881	ebi-a-GCST90018890	Peripheral artery disease	Aspartate to N-acetylglucosamine to N-acetylgalactosamine ratio	Inverse variance weighted	23	0.0980076315142457	0.0375471993196783	0.0090475691878927	0.0244151208476763	0.171600142180815	1.10297120241683	1.02471561042344	1.18720302587966	0.326705704255719
GCST90200882	ebi-a-GCST90018890	Peripheral artery disease	Aspartate to mannose ratio	Inverse variance weighted	23	-0.0164884726631194	0.0377920791781732	0.662623141422126	-0.0905609478523388	0.0575840025261001	0.983646718152411	0.913418661298715	1.05927424863021	0.945819292046729
GCST90200883	ebi-a-GCST90018890	Peripheral artery disease	Phosphate to acetoacetate ratio	Inverse variance weighted	26	0.0228791907203032	0.0434197920432608	0.598242204679341	-0.062223601684488	0.107981983125094	1.02314292692056	0.939672750888627	1.11402767390841	0.933294720748659
GCST90200884	ebi-a-GCST90018890	Peripheral artery disease	Mannose to N-acetylglucosamine to N-acetylgalactosamine ratio	Inverse variance weighted	26	0.0342434543445223	0.0245299399416917	0.162718691364601	-0.0138352279411936	0.0823221366302381	1.03483651150781	0.98626003897234	1.08580553123241	0.781782963061003
GCST90200885	ebi-a-GCST90018890	Peripheral artery disease	Phenylpyruvate to citrate ratio	Inverse variance weighted	30	0.00217226313608527	0.0382581037466174	0.954721112102605	-0.0728136202072848	0.0771581464794553	1.00217462420897	0.929774104982775	1.08021289475145	0.99480925608966
GCST90200886	ebi-a-GCST90018890	Peripheral artery disease	Phenylpyruvate to 4-hydroxyphenylpyruvate ratio	Inverse variance weighted	29	-0.0533092101732439	0.0453764519487726	0.240066323321357	-0.142247055992838	0.0356286356463504	0.948086809067413	0.867406931931158	1.03627094093706	0.846581492820906
GCST90200887	ebi-a-GCST90018890	Peripheral artery disease	Cholesterol to cortisol ratio	Inverse variance weighted	17	0.0203326530112329	0.0677897992599109	0.764225391083101	-0.112535353538192	0.153200659560658	1.02054076952757	0.893565755839011	1.16555883600308	0.959565513467571
GCST90200888	ebi-a-GCST90018890	Peripheral artery disease	Citrate to 4-hydroxyphenylpyruvate ratio	Inverse variance weighted	20	-0.0436478202773039	0.0460330500889592	0.343035584119073	-0.133872598451664	0.0465769578970562	0.957291036605156	0.874701495829828	1.04767870311595	0.881368067107963
GCST90200889	ebi-a-GCST90018890	Peripheral artery disease	Cholesterol to taurocholate ratio	Inverse variance weighted	27	-0.0453277678133082	0.0229510602050547	0.0482709965979498	-0.0903118458152155	-0.000343689811400948	0.955684187975577	0.913646224089992	0.999656369243177	0.51587324608496
GCST90200890	ebi-a-GCST90018890	Peripheral artery disease	Cortisol to taurocholate ratio	Inverse variance weighted	24	0.00943992298035415	0.0434213074484233	0.827894284885184	-0.0756658396185556	0.0945456855792639	1.00948461958676	0.927125963567873	1.09915937771881	0.978899578551605
GCST90200891	ebi-a-GCST90018890	Peripheral artery disease	Salicylate to caprylate (8:0) ratio	Inverse variance weighted	24	0.0228085094895505	0.0370302582936062	0.537932477081689	-0.0497707967659177	0.0953878157450186	1.02307061247492	0.951447474349074	1.10008540284989	0.911887988204479
GCST90200892	ebi-a-GCST90018890	Peripheral artery disease	Hypotaurine to taurine ratio	Inverse variance weighted	26	0.00394442320865575	0.0401983905690993	0.92183390268792	-0.0748444223067789	0.0827332687240904	1.00395221268418	0.927887833748385	1.0862520325132	0.991403021828088
GCST90200893	ebi-a-GCST90018890	Peripheral artery disease	Taurine to cysteine ratio	Inverse variance weighted	22	-0.00880693522197351	0.0547854136940685	0.872287719765515	-0.116186346062348	0.0985724756184008	0.991231732234839	0.890309302205844	1.10359438518156	0.978899578551605
GCST90200894	ebi-a-GCST90018890	Peripheral artery disease	Inosine to theophylline ratio	Inverse variance weighted	22	-0.0223532825286501	0.0380551754909386	0.556940873283991	-0.0969414264908898	0.0522348614335896	0.977894700906526	0.907609166430143	1.05362316890468	0.91229792604275
GCST90200895	ebi-a-GCST90018890	Peripheral artery disease	Hypotaurine to cysteine ratio	Inverse variance weighted	34	-0.0155680578320782	0.0417639160498937	0.709324572175293	-0.0974253332898698	0.0662892176257134	0.984552497962944	0.907170074432061	1.06853571184206	0.953027256281584
GCST90200896	ebi-a-GCST90018890	Peripheral artery disease	Inosine to EDTA ratio	Inverse variance weighted	25	-0.0288628514273726	0.0376645638008103	0.443489981535275	-0.102685396476961	0.0449596936222155	0.971549701984592	0.902410830454463	1.0459856991643	0.902540983641952
GCST90200897	ebi-a-GCST90018890	Peripheral artery disease	Theophylline to EDTA ratio	Inverse variance weighted	15	0.0366849564898501	0.0477936355879012	0.442742745607944	-0.0569905692624363	0.130360482242137	1.03736615387777	0.944602977627301	1.13923898473646	0.902540983641952
GCST90200898	ebi-a-GCST90018890	Peripheral artery disease	Citrulline to phosphate ratio	Inverse variance weighted	34	0.0314377822604734	0.0393841830021221	0.424734882301156	-0.0457552164236859	0.108630780944633	1.03193716880029	0.955275769392664	1.1147506871535	0.90017464033638
GCST90200899	ebi-a-GCST90018890	Peripheral artery disease	Citrulline to ornithine ratio	Inverse variance weighted	28	-0.0207681925439051	0.0448885663990517	0.643607320833955	-0.108749782686046	0.0672133975982362	0.979445981137646	0.896954823048549	1.06952368761025	0.945819292046729
GCST90200900	ebi-a-GCST90018890	Peripheral artery disease	Phosphate to oleoyl-linoleoyl-glycerol (18:1 to 18:2) [2] ratio	Inverse variance weighted	32	-0.0490880938480118	0.0342982589371946	0.152369347797124	-0.116312681364913	0.0181364936688897	0.95209725209339	0.890196831815413	1.01830195867485	0.775200587217645
GCST90200901	ebi-a-GCST90018890	Peripheral artery disease	Ornithine to phosphate ratio	Inverse variance weighted	16	0.0381399095495878	0.0597502859145496	0.523264229490772	-0.0789706508429294	0.155250469942105	1.03887657146432	0.924067044635944	1.16795046095672	0.910629881226411
GCST90200902	ebi-a-GCST90018890	Peripheral artery disease	Phosphate to linoleoyl-arachidonoyl-glycerol (18:2 to 20:4) [2] ratio	Inverse variance weighted	26	-0.0779985717167538	0.0336843913348069	0.020581749227309	-0.144019978732975	-0.0119771647005324	0.924965747655677	0.865870448891908	0.988094276033007	0.41163498454618
GCST90200903	ebi-a-GCST90018890	Peripheral artery disease	Phosphate to glycerol ratio	Inverse variance weighted	18	0.0424558488338888	0.0602596143287234	0.481090968794061	-0.0756529952504091	0.160564692918187	1.04336998935501	0.927137871991545	1.17417373140875	0.904741977187664
GCST90200904	ebi-a-GCST90018890	Peripheral artery disease	Phosphate to linoleoyl-arachidonoyl-glycerol (18:2 to 20:4) [1] ratio	Inverse variance weighted	23	-0.0650856072192171	0.0406152634351765	0.109047004868334	-0.144691523552163	0.0145203091137288	0.936987247071241	0.865289173276026	1.01462624090187	0.720121730262583
GCST90200905	ebi-a-GCST90018890	Peripheral artery disease	Glucose to glycerol ratio	Inverse variance weighted	18	-0.0293597457942567	0.0648982379842125	0.650983256118024	-0.156560292243313	0.0978408006547998	0.971067064330424	0.855079961459616	1.10278720813158	0.945819292046729
GCST90200906	ebi-a-GCST90018890	Peripheral artery disease	2'-deoxyuridine to cytidine ratio	Inverse variance weighted	30	-0.00553568366568932	0.0349515037572069	0.874155918462244	-0.0740406310298149	0.0629692636984363	0.994479609997826	0.928633961720559	1.06499410474827	0.978899578551605
GCST90200907	ebi-a-GCST90018890	Peripheral artery disease	Retinol (Vitamin A) to linoleoyl-arachidonoyl-glycerol (18:2 to 20:4) [1] ratio	Inverse variance weighted	23	-0.0891774413337436	0.0360516199136608	0.0133757761761533	-0.159838616364519	-0.0185162663029684	0.914683256557007	0.85228132212633	0.981654106578814	0.34047430266572
GCST90200908	ebi-a-GCST90018890	Peripheral artery disease	Retinol (Vitamin A) to linoleoyl-arachidonoyl-glycerol (18:2 to 20:4) [2] ratio	Inverse variance weighted	25	-0.0898500584417293	0.034788304747196	0.00980117112767156	-0.158035135746233	-0.0216649811372252	0.914068231811529	0.853819781846263	0.978568018886095	0.326705704255719
GCST90200909	ebi-a-GCST90018890	Peripheral artery disease	Uridine to 2'-deoxyuridine ratio	Inverse variance weighted	30	0.0506352292543196	0.0343388221672736	0.140326365824936	-0.0166688621935367	0.117939320702176	1.05193910667804	0.983469294585985	1.1251758344163	0.764423782703932
GCST90200910	ebi-a-GCST90018890	Peripheral artery disease	Retinol (Vitamin A) to oleoyl-linoleoyl-glycerol (18:1 to 18:2) [2] ratio	Inverse variance weighted	34	-0.0148177270864043	0.0413207356735244	0.719892331949592	-0.095806369006512	0.0661709148337035	0.985291515191898	0.908639939890288	1.06840930856106	0.956143528508198
GCST90200911	ebi-a-GCST90018890	Peripheral artery disease	Tryptophan to pyruvate ratio	Inverse variance weighted	25	-0.0289190860709714	0.0387271994553061	0.455221499379462	-0.104824397003371	0.0469862248614286	0.971495068769517	0.900482636152572	1.04810757115318	0.902540983641952
GCST90200912	ebi-a-GCST90018890	Peripheral artery disease	tryptophan to tyrosine ratio	Inverse variance weighted	27	0.0573528284886928	0.0532938357050311	0.281854579094096	-0.0471030894931682	0.161808746470554	1.05902940022782	0.953989046273696	1.1756353754036	0.871645920156043
GCST90200913	ebi-a-GCST90018890	Peripheral artery disease	Glucose to sucrose ratio	Inverse variance weighted	22	0.0312244496978765	0.0304436072366027	0.305057148902279	-0.0284450204858648	0.0908939198816179	1.03171704648009	0.97195573033099	1.09515282515504	0.874873994693374
GCST90200914	ebi-a-GCST90018890	Peripheral artery disease	Tyrosine to pyruvate ratio	Inverse variance weighted	24	0.051733178338618	0.043215051774849	0.231263613244442	-0.032968323140086	0.136434679817322	1.05309471654126	0.967569208657876	1.14618000664308	0.834456336449018
GCST90200915	ebi-a-GCST90018890	Peripheral artery disease	Glucose to fructose ratio	Inverse variance weighted	14	-0.0436074315153503	0.0489142177653006	0.372656536529049	-0.13947929833534	0.0522644353046389	0.957329701185756	0.869811029554269	1.05365432908117	0.894343942574727
GCST90200916	ebi-a-GCST90018890	Peripheral artery disease	Fructose to sucrose ratio	Inverse variance weighted	24	0.031489655115735	0.0436934431765203	0.471097061421577	-0.0541494935102447	0.117128803741715	1.03199069971607	0.947290482136704	1.12426422980441	0.902540983641952
GCST90200917	ebi-a-GCST90018890	Peripheral artery disease	Alpha-ketobutyrate to 3-methyl-2-oxobutyrate ratio	Inverse variance weighted	24	-0.0357814230879911	0.0357840846832172	0.317346504428545	-0.105918229067097	0.0343553828911146	0.964851164624614	0.89949819787555	1.03495234573697	0.874873994693374
GCST90200918	ebi-a-GCST90018890	Peripheral artery disease	N-palmitoyl-sphingosine (d18:1 to 16:0) to N-palmitoyl-sphinganine (d18:0 to 16:0) ratio	Inverse variance weighted	21	-0.0240515581293068	0.0525843149435263	0.647390500415519	-0.127116815418618	0.0790136991600046	0.976235375590624	0.880630795333444	1.08221914746203	0.945819292046729
GCST90200919	ebi-a-GCST90018890	Peripheral artery disease	Caffeine to theophylline ratio	Inverse variance weighted	28	0.0516674998348939	0.0377453684424023	0.17104822002928	-0.0223134223122147	0.125648421982002	1.0530255531273	0.977933680777823	1.1338834497009	0.786295511702533
GCST90200920	ebi-a-GCST90018890	Peripheral artery disease	Mannose to glycerol ratio	Inverse variance weighted	22	0.0576836593723503	0.0417813244050062	0.167399311299239	-0.0242077364614618	0.139575055206162	1.0593798178214	0.97608292068326	1.14978509983732	0.783809484344263
GCST90200921	ebi-a-GCST90018890	Peripheral artery disease	Mannose to mannitol to sorbitol ratio	Inverse variance weighted	21	0.0482895859885287	0.0458561258408307	0.292310154876218	-0.0415884206594994	0.138167592636557	1.04947452444182	0.959264512790639	1.14816795864601	0.874873994693374
GCST90200922	ebi-a-GCST90018890	Peripheral artery disease	Alpha-ketobutyrate to pyruvate ratio	Inverse variance weighted	16	-0.105819757634432	0.0484337559375788	0.0289009581769364	-0.200749919272086	-0.0108895959967774	0.899586777112965	0.818117001268517	0.989169481017645	0.426834098229106
GCST90200923	ebi-a-GCST90018890	Peripheral artery disease	Glycerol to mannitol to sorbitol ratio	Inverse variance weighted	26	0.0261620883049111	0.0398535126070251	0.51153059426738	-0.0519507964048581	0.10427497301468	1.0265073198211	0.949375578385289	1.10990560705014	0.910629881226411
GCST90200924	ebi-a-GCST90018890	Peripheral artery disease	Alpha-tocopherol to glycerol ratio	Inverse variance weighted	23	-0.0537450484158882	0.0630059050857874	0.393650402545193	-0.177236622384032	0.0697465255522552	0.947673686612497	0.837581570524946	1.07223636228631	0.894543294795133
GCST90200925	ebi-a-GCST90018890	Peripheral artery disease	Caffeine to theobromine ratio	Inverse variance weighted	24	0.00886934472657484	0.0539374237435939	0.869386604366321	-0.0968480058108693	0.114586695264019	1.00890879390772	0.907693959856332	1.12140985777348	0.978899578551605
GCST90200926	ebi-a-GCST90018890	Peripheral artery disease	N-stearoyl-sphingosine (d18:1 to 18:0) to N-palmitoyl-sphinganine (d18:0 to 16:0) ratio	Inverse variance weighted	32	0.0509132184175657	0.0446282211187967	0.253940627902901	-0.036558094975276	0.138384531810407	1.05223157499972	0.964102082782695	1.14841706827425	0.857271610857887
GCST90200927	ebi-a-GCST90018890	Peripheral artery disease	Theophylline to theobromine ratio	Inverse variance weighted	16	-0.0357156442548407	0.0723750369222806	0.621673360362501	-0.177570716622511	0.106139428112829	0.964914633495818	0.837301786087764	1.1119769065401	0.945819292046729
GCST90200928	ebi-a-GCST90018890	Peripheral artery disease	N-palmitoyl-sphingosine (d18:1 to 16:0) to N-stearoyl-sphingosine (d18:1 to 18:0) ratio	Inverse variance weighted	20	-0.08572469410885	0.0539490186126687	0.11206163337458	-0.191464770589681	0.0200153823719806	0.917846885094645	0.825748715234375	1.02021703326396	0.726023756245984
GCST90200929	ebi-a-GCST90018890	Peripheral artery disease	Glycerol to carnitine ratio	Inverse variance weighted	28	0.0262873682483555	0.0274901519521349	0.338947589825188	-0.0275933295778289	0.0801680660745399	1.02663592865596	0.972783888806988	1.08346914678025	0.881368067107963
GCST90200930	ebi-a-GCST90018890	Peripheral artery disease	Carnitine to acetylcarnitine (C2) ratio	Inverse variance weighted	19	0.0834145466147967	0.0481293685467393	0.0830722178025774	-0.0109190157368123	0.177748108966406	1.08699232415021	0.989140380336733	1.19452439335178	0.660801732520502
GCST90200931	ebi-a-GCST90018890	Peripheral artery disease	Glycerol to sulfate ratio	Inverse variance weighted	25	0.0401393568820354	0.0542520791374658	0.459380321255548	-0.0661947182273975	0.146473431991468	1.04095582844359	0.935948600294749	1.15774417145283	0.902540983641952
GCST90200932	ebi-a-GCST90018890	Peripheral artery disease	Glycerol to palmitoylcarnitine (C16) ratio	Inverse variance weighted	21	-0.0712295634808772	0.0748512000121206	0.341292008551743	-0.217937915504633	0.0754787885428791	0.93124808703519	0.804175366938593	1.0784003530326	0.881368067107963
GCST90200933	ebi-a-GCST90018890	Peripheral artery disease	Alpha-ketoglutarate to proline ratio	Inverse variance weighted	24	0.0423451938911538	0.0440794107889666	0.336724665841458	-0.0440504512552207	0.128740839037528	1.04325454169614	0.956905679162565	1.137395317501	0.881368067107963
GCST90200934	ebi-a-GCST90018890	Peripheral artery disease	Acetylcarnitine (C2) to propionylcarnitine (C3) ratio	Inverse variance weighted	19	-0.00199345676281029	0.048379387246358	0.967132729453782	-0.0968170557656719	0.0928301422400513	0.99800852885249	0.907722053460162	1.097275338707	0.99480925608966
GCST90200935	ebi-a-GCST90018890	Peripheral artery disease	Carnitine to propionylcarnitine (C3) ratio	Inverse variance weighted	24	-0.0206653767817288	0.0349388226576221	0.554203415620429	-0.0891454691906682	0.0478147156272105	0.979546688799786	0.914712501408462	1.04897627840571	0.91229792604275
GCST90200936	ebi-a-GCST90018890	Peripheral artery disease	Succinate to proline ratio	Inverse variance weighted	16	-0.050857423390167	0.0459316766557758	0.268189860289071	-0.140883509635488	0.0391686628551536	0.950414167702802	0.868590488227094	1.03994586909872	0.866547566985329
GCST90200937	ebi-a-GCST90018890	Peripheral artery disease	Alpha-ketoglutarate to trans-4-hydroxyproline ratio	Inverse variance weighted	20	0.0238055061236186	0.0540066901151519	0.659366412007977	-0.0820476065020791	0.129658618749316	1.02409111906826	0.921228101204891	1.13843967501945	0.945819292046729
GCST90200938	ebi-a-GCST90018890	Peripheral artery disease	Alpha-ketoglutarate to alanine ratio	Inverse variance weighted	21	0.0387380880529318	0.0424427053603207	0.361392524304178	-0.0444496144532967	0.12192579055916	1.03949819099819	0.956523793853764	1.12967026647086	0.889834699834104
GCST90200939	ebi-a-GCST90018890	Peripheral artery disease	Proline to trans-4-hydroxyproline ratio	Inverse variance weighted	25	-0.037423064244545	0.0387596544616153	0.334286455570654	-0.113391986989311	0.038545858500221	0.963268524661699	0.892800625286787	1.03929838793053	0.881368067107963
GCST90200940	ebi-a-GCST90018890	Peripheral artery disease	Adenosine 5'-diphosphate (ADP) to EDTA ratio	Inverse variance weighted	26	0.0224595801970008	0.0374640255746736	0.548841345302967	-0.0509699099293596	0.0958890703233611	1.02271369544291	0.950307264914953	1.10063696391934	0.91229792604275
GCST90200941	ebi-a-GCST90018890	Peripheral artery disease	Succinate to trans-4-hydroxyproline ratio	Inverse variance weighted	16	0.0775015520041837	0.0427744163512814	0.0700067546465738	-0.00633630404432781	0.161339408052695	1.08058390952801	0.993683727998108	1.1750837340199	0.601285009234376
GCST90200942	ebi-a-GCST90018890	Peripheral artery disease	Glutamate to pyruvate ratio	Inverse variance weighted	26	-0.0174453359845891	0.0451162411796753	0.698996605990735	-0.105873168696753	0.0709824967275744	0.982705952850212	0.899538730510671	1.07356243484814	0.950744534138798
GCST90200943	ebi-a-GCST90018890	Peripheral artery disease	Phosphate to EDTA ratio	Inverse variance weighted	20	0.0214201251352337	0.0530362732129684	0.686303250480384	-0.0825309703621844	0.125371220632652	1.02165118282816	0.92078292043467	1.13356917923875	0.950744534138798
GCST90200944	ebi-a-GCST90018890	Peripheral artery disease	Alpha-ketoglutarate to pyruvate ratio	Inverse variance weighted	16	-0.0221196784641724	0.0478732193313831	0.644047599863379	-0.115951188353683	0.0717118314253384	0.978123167767644	0.890518689919956	1.07434570678107	0.945819292046729
GCST90200945	ebi-a-GCST90018890	Peripheral artery disease	Adenosine 5'-monophosphate (AMP) to EDTA ratio	Inverse variance weighted	15	0.0171804442287428	0.0532653048040177	0.74704004474432	-0.0872195531871317	0.121580441644617	1.01732887688863	0.916475858347187	1.12928020342835	0.957633600276905
GCST90200946	ebi-a-GCST90018890	Peripheral artery disease	Glutamate to alanine ratio	Inverse variance weighted	20	0.0249449253664911	0.0425162908625388	0.557395451452586	-0.058387004724085	0.108276855457067	1.02525865322491	0.943284821106622	1.11435621828344	0.91229792604275
GCST90200947	ebi-a-GCST90018890	Peripheral artery disease	Adenosine 5'-diphosphate (ADP) to glucose ratio	Inverse variance weighted	17	-0.0280401811344644	0.0460225891367988	0.542345513824043	-0.11824445584259	0.0621640935736614	0.97234929591849	0.888478832223748	1.0641369484367	0.91229792604275
GCST90200948	ebi-a-GCST90018890	Peripheral artery disease	Adenosine 5'-diphosphate (ADP) to mannitol to sorbitol ratio	Inverse variance weighted	21	0.0109468343270228	0.0356550208236373	0.75882751224915	-0.0589370064873064	0.0808306751413519	1.01100697014989	0.942766155438385	1.08418730116205	0.959565513467571
GCST90200949	ebi-a-GCST90018890	Peripheral artery disease	Adenosine 5'-diphosphate (ADP) to N-acetylneuraminate ratio	Inverse variance weighted	16	-0.0118986897809978	0.0476748455439916	0.802912137205653	-0.105341387047221	0.0815440074852259	0.988171819694387	0.900017215914202	1.08496096293696	0.978899578551605
GCST90200950	ebi-a-GCST90018890	Peripheral artery disease	Glucose to mannitol to sorbitol ratio	Inverse variance weighted	26	0.0596286382597045	0.0410734582464744	0.14656947026535	-0.0208753399033853	0.140132616422794	1.06144229428716	0.979341041709106	1.15042635416911	0.768529057571124
GCST90200951	ebi-a-GCST90018890	Peripheral artery disease	Mannose to fructose ratio	Inverse variance weighted	18	0.0381631009900621	0.0468810425641028	0.415621338636498	-0.0537237424355794	0.130049944415704	1.03890066478787	0.9476938779445	1.13888526286321	0.896563750525573
GCST90200952	ebi-a-GCST90018890	Peripheral artery disease	Adenosine 5'-diphosphate (ADP) to cytidine ratio	Inverse variance weighted	19	0.0206179374682523	0.0367017109057028	0.574272412572507	-0.0513174159069251	0.0925532908434297	1.02083195548031	0.94997708483297	1.09697159854438	0.917995296001149
GCST90200953	ebi-a-GCST90018890	Peripheral artery disease	Glucose-to-mannose ratio	Inverse variance weighted	25	-0.0336790705586075	0.0319538391641317	0.291886870530948	-0.0963085953203057	0.0289504542030908	0.966881755672239	0.908183711577233	1.02937359207673	0.874873994693374
GCST90200954	ebi-a-GCST90018890	Peripheral artery disease	Cytidine to N-acetylneuraminate ratio	Inverse variance weighted	28	-0.0404587433944565	0.0413066667355892	0.327346578814485	-0.121419810196211	0.0405023234072984	0.960348784425099	0.885662071569103	1.04133372914209	0.879626123493818
GCST90200955	ebi-a-GCST90018890	Peripheral artery disease	Adenosine 5'-diphosphate (ADP) to choline phosphate ratio	Inverse variance weighted	22	0.054543777333601	0.0349241288616414	0.118340018172119	-0.0139075152352161	0.122995069902418	1.05605870683611	0.986188747479686	1.13087884559068	0.726023756245984
GCST90200956	ebi-a-GCST90018890	Peripheral artery disease	Cytidine to N-acetylglucosamine to N-acetylgalactosamine ratio	Inverse variance weighted	20	-0.0417881544554724	0.0467392171559098	0.371284180979614	-0.133397020081056	0.0498207111701107	0.959072934381136	0.875117583875379	1.05108263210653	0.893123459401133
GCST90200957	ebi-a-GCST90018890	Peripheral artery disease	N-acetylneuraminate to N-acetylglucosamine to N-acetylgalactosamine ratio	Inverse variance weighted	20	0.044083160655236	0.0268270141878589	0.100333765911129	-0.00849778715296753	0.0966641084634395	1.04506925991928	0.99153821698294	1.10149033019775	0.703603865372869
GCST90200958	ebi-a-GCST90018890	Peripheral artery disease	Adenosine 5'-diphosphate (ADP) to choline ratio	Inverse variance weighted	20	-0.0525688957522365	0.0353208514018244	0.136665282703801	-0.121797764499812	0.0166599729953394	0.948788951275465	0.885327395027821	1.01679952424166	0.758045030876805
GCST90200959	ebi-a-GCST90018890	Peripheral artery disease	Choline phosphate to choline ratio	Inverse variance weighted	24	0.0254212337340329	0.0407293385652978	0.532528804696369	-0.0544082698539509	0.105250737322017	1.02574710881884	0.94704537748432	1.11098914187735	0.911887988204479
GCST90200960	ebi-a-GCST90018890	Peripheral artery disease	Choline phosphate to phosphoethanolamine ratio	Inverse variance weighted	31	-0.0670083998766818	0.0408055485997305	0.100561114033744	-0.146987275132154	0.0129704753787901	0.935187345845405	0.863304962787988	1.0130549568544	0.703603865372869
GCST90200961	ebi-a-GCST90018890	Peripheral artery disease	Adenosine 5'-diphosphate (ADP) to ornithine ratio	Inverse variance weighted	24	0.0368756586158048	0.0309596028973068	0.233618442807515	-0.0238051630629164	0.0975564802945261	1.03756400067302	0.976475944807122	1.10247370784463	0.835906339157686
GCST90200962	ebi-a-GCST90018890	Peripheral artery disease	Adenosine 5'-diphosphate (ADP) to glutamine ratio	Inverse variance weighted	20	-0.00249887688455145	0.0416977553045461	0.952212715513535	-0.0842264772814619	0.079228723512359	0.997504242709256	0.919223049381688	1.08245187595357	0.99480925608966
GCST90200963	ebi-a-GCST90018890	Peripheral artery disease	Inosine 5'-monophosphate (IMP) to urate ratio	Inverse variance weighted	20	0.0331795732760331	0.0360631677377306	0.357551618630627	-0.0375042354899188	0.103863382041985	1.03373615396281	0.963190338129215	1.1094488739218	0.889115925546852
GCST90200964	ebi-a-GCST90018890	Peripheral artery disease	Adenosine 5'-diphosphate (ADP) to 5-oxoproline ratio	Inverse variance weighted	18	-0.00546499963429934	0.044521093488401	0.902304439130082	-0.0927263428715653	0.0817963436029666	0.99454990631018	0.911442889014824	1.0852347723188	0.987252020501304
GCST90200965	ebi-a-GCST90018890	Peripheral artery disease	Glutamate to 5-oxoproline ratio	Inverse variance weighted	23	0.0165858920077805	0.0441525929511535	0.707177611334981	-0.0699531901764804	0.103124974192041	1.01672420151878	0.932437466117637	1.10862995055112	0.95268789943223
GCST90200966	ebi-a-GCST90018890	Peripheral artery disease	Adenosine 5'-diphosphate (ADP) to uridine ratio	Inverse variance weighted	13	-0.00103754548292883	0.0634131066315191	0.986945843986866	-0.125327234480706	0.123252143514849	0.998962992581281	0.882208166413745	1.13116960207205	0.99480925608966
GCST90200967	ebi-a-GCST90018890	Peripheral artery disease	Phosphate to urate ratio	Inverse variance weighted	36	-0.00123391838173313	0.0332239740461611	0.970373858947378	-0.0663529075122088	0.0638850707487425	0.998766842582532	0.935800554964949	1.06596988060094	0.99480925608966
GCST90200968	ebi-a-GCST90018890	Peripheral artery disease	Phosphate to 5-oxoproline ratio	Inverse variance weighted	25	-0.0292862808808848	0.0378014218439913	0.438493195305253	-0.103377067695108	0.0448045059333381	0.971138406308718	0.901786874667099	1.04582338765575	0.902540983641952
GCST90200969	ebi-a-GCST90018890	Peripheral artery disease	Adenosine 5'-monophosphate (AMP) to N-palmitoyl-sphingosine (d18:1 to 16:0) ratio	Inverse variance weighted	26	0.0877179643619643	0.042279538078226	0.0380130166275101	0.00485006972864141	0.170585858995287	1.091680185888	1.00486185035475	1.18599947628594	0.483789696948264
GCST90200970	ebi-a-GCST90018890	Peripheral artery disease	Adenosine 5'-monophosphate (AMP) to leucine ratio	Inverse variance weighted	20	0.0568720722337968	0.0523560443183848	0.277365705885557	-0.0457457746302374	0.159489919097831	1.05852038758485	0.955284788951745	1.17291243814559	0.871645920156043
GCST90200971	ebi-a-GCST90018890	Peripheral artery disease	Leucine to phosphate ratio	Inverse variance weighted	26	-0.0067930290750569	0.0454852132441109	0.881280716330289	-0.0959440470335143	0.0823579888834005	0.993229991391224	0.908514848747457	1.08584446050505	0.982187060507499
GCST90200972	ebi-a-GCST90018890	Peripheral artery disease	Leucine to N-palmitoyl-sphingosine (d18:1 to 16:0) ratio	Inverse variance weighted	22	-0.0189237718595054	0.052616222774146	0.719103950217456	-0.122051568496831	0.0842040247778207	0.981254158571838	0.885102723908712	1.08785081969066	0.956143528508198
GCST90200973	ebi-a-GCST90018890	Peripheral artery disease	Proline to glutamate ratio	Inverse variance weighted	25	0.036876177959474	0.0370717539521144	0.319870327106423	-0.0357844597866701	0.109536815705618	1.03756453952545	0.964848234666805	1.11576114771296	0.876357060565542
GCST90200974	ebi-a-GCST90018890	Peripheral artery disease	Phosphate to proline ratio	Inverse variance weighted	24	-0.0225832794477421	0.0422376624418134	0.592876948599515	-0.105369097833696	0.0602025389382122	0.97766981400076	0.899992276074861	1.06205163157286	0.928919780482419
GCST90200975	ebi-a-GCST90018890	Peripheral artery disease	Arachidonate (20:4n6) to caffeine ratio	Inverse variance weighted	23	0.0351680342620717	0.0524758745672599	0.502746056243686	-0.0676846798897577	0.138020748413901	1.03579374301462	0.934555111142871	1.14799936919315	0.909717050453773
GCST90200976	ebi-a-GCST90018890	Peripheral artery disease	Adenosine 5'-monophosphate (AMP) to urate ratio	Inverse variance weighted	27	-0.00695469024080266	0.0572118224839296	0.903247201767241	-0.119089862309305	0.105180481827699	0.993069437650964	0.887728023887276	1.11091109152777	0.987252020501304
GCST90200977	ebi-a-GCST90018890	Peripheral artery disease	Arachidonate (20:4n6) to paraxanthine ratio	Inverse variance weighted	22	0.125769752518179	0.0445334164824881	0.0047403853503463	0.0384842562125026	0.213055248823856	1.13402103273416	1.03923436674416	1.23745301717879	0.276522478770201
GCST90200978	ebi-a-GCST90018890	Peripheral artery disease	Caffeine to paraxanthine ratio	Inverse variance weighted	27	0.0626391052091065	0.0579260468991168	0.279535509504601	-0.0508959467131625	0.176174157131375	1.06464254594176	0.950377555296061	1.1926457483271	0.871645920156043
GCST90200979	ebi-a-GCST90018890	Peripheral artery disease	Arachidonate (20:4n6) to linoleate (18:2n6) ratio	Inverse variance weighted	25	0.0788874682385681	0.0345605356449556	0.0224546411391593	0.0111488183744551	0.146626118102681	1.08208254656366	1.0112111980544	1.1579209564041	0.422334839789669
GCST90200980	ebi-a-GCST90018890	Peripheral artery disease	Phosphoethanolamine to choline ratio	Inverse variance weighted	23	0.0408364480889339	0.044269038320621	0.356288320421806	-0.0459308670194834	0.127603763197351	1.04168172257618	0.955107989370381	1.13610274777891	0.889115925546852
GCST90200981	ebi-a-GCST90018890	Peripheral artery disease	Caffeine to linoleate (18:2n6) ratio	Inverse variance weighted	16	0.00907966632602853	0.0520784292967251	0.861593542586619	-0.0929940550955526	0.11115338774761	1.00912101153515	0.911198917270535	1.11756631468801	0.978899578551605
GCST90200982	ebi-a-GCST90018890	Peripheral artery disease	Paraxanthine to linoleate (18:2n6) ratio	Inverse variance weighted	20	-0.139136364252732	0.0554560480331731	0.0121091163720218	-0.247830218397751	-0.0304425101077126	0.870109368554113	0.780492445287418	0.970016196590906	0.33227854100871
GCST90200983	ebi-a-GCST90018890	Peripheral artery disease	Cholesterol to linoleoyl-arachidonoyl-glycerol (18:2 to 20:4) [1] ratio	Inverse variance weighted	21	-0.0352534768698056	0.0343915704374054	0.305334141416712	-0.10266095492712	0.0321540011875091	0.965360688636892	0.9024328870433	1.03267652647147	0.874873994693374
GCST90200984	ebi-a-GCST90018890	Peripheral artery disease	Cholesterol to benzoate ratio	Inverse variance weighted	14	0.0714526985630996	0.0550567841728464	0.194356044277716	-0.0364585984156792	0.179363995541879	1.074067344571	0.964198012395286	1.19645616962841	0.797942703779479
GCST90200985	ebi-a-GCST90018890	Peripheral artery disease	Cholesterol to oleoyl-linoleoyl-glycerol (18:1 to 18:2) [2] ratio	Inverse variance weighted	35	-0.0528084208868907	0.0467345671930589	0.25849101181501	-0.144408172585286	0.0387913308115047	0.948561719689077	0.865534388539253	1.03955353822281	0.857271610857887
GCST90200986	ebi-a-GCST90018890	Peripheral artery disease	Cholesterol to linoleoyl-arachidonoyl-glycerol (18:2 to 20:4) [2] ratio	Inverse variance weighted	31	-0.0811278530331817	0.0323781952407167	0.0122232647012052	-0.144589115704986	-0.0176665903613769	0.922075793720927	0.865377790214904	0.982488548908722	0.33227854100871
GCST90200987	ebi-a-GCST90018890	Peripheral artery disease	Benzoate to oleoyl-linoleoyl-glycerol (18:1 to 18:2) [2] ratio	Inverse variance weighted	32	-0.0413164791942637	0.0407538669975755	0.310675749711708	-0.121194058509512	0.0385611001209843	0.959525412060853	0.885862033845667	1.03931422864314	0.874873994693374
GCST90200988	ebi-a-GCST90018890	Peripheral artery disease	Benzoate to linoleoyl-arachidonoyl-glycerol (18:2 to 20:4) [1] ratio	Inverse variance weighted	16	-0.0758654499687819	0.0441515015793476	0.0857422198719964	-0.162402393064303	0.0106714931267395	0.926940918098691	0.85009906174049	1.01072863659734	0.663199490722624
GCST90200989	ebi-a-GCST90018890	Peripheral artery disease	Histidine to asparagine ratio	Inverse variance weighted	25	-0.051379168403407	0.0367540068621336	0.162137033781741	-0.123417021853189	0.0206586850463748	0.949918423187651	0.883894982168785	1.02087355275766	0.781782963061003
GCST90200990	ebi-a-GCST90018890	Peripheral artery disease	Benzoate to linoleoyl-arachidonoyl-glycerol (18:2 to 20:4) [2] ratio	Inverse variance weighted	26	-0.0597165343403694	0.0248034227202095	0.0160580940016612	-0.10833124287198	-0.0111018258087588	0.942031529329253	0.897330312926664	0.988959572039931	0.372874781700724
GCST90200991	ebi-a-GCST90018890	Peripheral artery disease	Histidine to alanine ratio	Inverse variance weighted	32	0.0279233901077551	0.0339416307192036	0.410685142539893	-0.038602206101884	0.0944489863173942	1.02831690215665	0.962133363813774	1.09905309495713	0.896215984814781
GCST90200992	ebi-a-GCST90018890	Peripheral artery disease	Alanine to asparagine ratio	Inverse variance weighted	34	0.00364736080682212	0.0250715167314861	0.884333273567314	-0.0454928119868905	0.0527875336005348	1.00365402052158	0.955526470884069	1.054205638047	0.982441665676653
GCST90200993	ebi-a-GCST90018890	Peripheral artery disease	Salicylate to oxalate (ethanedioate) ratio	Inverse variance weighted	19	0.0636860863005087	0.0480428662701792	0.184969033948787	-0.0304779315890425	0.15785010419006	1.06575779027445	0.969981837788832	1.170990654959	0.793558063180114
GCST90200994	ebi-a-GCST90018890	Peripheral artery disease	Glutamine to alanine ratio	Inverse variance weighted	38	-0.00573996097169744	0.0356029190085231	0.871918838244163	-0.0755216822284027	0.0640417602850078	0.994276481130231	0.927259625261053	1.06613692001353	0.978899578551605
GCST90200995	ebi-a-GCST90018890	Peripheral artery disease	Salicylate to taurocholate ratio	Inverse variance weighted	24	0.0482397686926406	0.0530788164797329	0.363438397085716	-0.0557947116076358	0.152274248992917	1.04942224376116	0.945733264024965	1.16447954998826	0.889834699834104
GCST90200996	ebi-a-GCST90018890	Peripheral artery disease	Citrate to taurocholate ratio	Inverse variance weighted	18	0.0582501736843052	0.045443719724031	0.199909619605006	-0.0308195169747955	0.147319864343406	1.05998014167997	0.969650562751175	1.15872453842344	0.80451145943902
GCST90200997	ebi-a-GCST90018890	Peripheral artery disease	Histidine to glutamine ratio	Inverse variance weighted	30	0.048668015433042	0.0472842616254731	0.303355365201517	-0.0440091373528854	0.141345168218969	1.04987175165964	0.956945213486991	1.15182215177866	0.874873994693374
GCST90200998	ebi-a-GCST90018890	Peripheral artery disease	Salicylate to citrate ratio	Inverse variance weighted	23	0.0346725286412213	0.049662666563272	0.485076617918428	-0.0626662978227918	0.132011355105234	1.03528062852897	0.939256853455426	1.14112127674585	0.905132726230347
GCST90200999	ebi-a-GCST90018890	Peripheral artery disease	Taurocholate to oxalate (ethanedioate) ratio	Inverse variance weighted	20	0.106452880016047	0.0476903127405162	0.0256037368217518	0.0129798670446355	0.199925892987459	1.11232551245052	1.01306447117271	1.22131224700445	0.422334839789669
GCST90201000	ebi-a-GCST90018890	Peripheral artery disease	Serine to threonine ratio	Inverse variance weighted	26	-0.0217505802125881	0.0321073321391559	0.498130992344934	-0.0846809512053337	0.0411797907801574	0.978484257953479	0.918805381392316	1.04203943778814	0.907595525403615
GCST90201001	ebi-a-GCST90018890	Peripheral artery disease	Serine to alpha-ketobutyrate ratio	Inverse variance weighted	16	-0.0499074689399018	0.0498968357012144	0.317207388766029	-0.147705266914282	0.0478903290344784	0.951317446840097	0.862685339388109	1.04905559807504	0.874873994693374
GCST90201002	ebi-a-GCST90018890	Peripheral artery disease	Maltose to sucrose ratio	Inverse variance weighted	17	-0.0257921588898157	0.0549628534303505	0.638880028234495	-0.133519351613303	0.0819350338336714	0.974537617541551	0.875010535948249	1.08538529421745	0.945819292046729
GCST90201003	ebi-a-GCST90018890	Peripheral artery disease	Glucose to N-palmitoyl-sphingosine (d18:1 to 16:0) ratio	Inverse variance weighted	24	0.0790383623908	0.0434106021657087	0.0686500931974624	-0.00604641785398916	0.164123142635589	1.08224583881178	0.993971824944065	1.17835941244242	0.59327241034844
GCST90201004	ebi-a-GCST90018890	Peripheral artery disease	Glucose to N-stearoyl-sphingosine (d18:1 to 18:0) ratio	Inverse variance weighted	18	0.00246500218191794	0.0463628274959469	0.957598337636566	-0.088406139710138	0.0933361440739739	1.00246804279766	0.915389025383207	1.09783070253641	0.99480925608966
GCST90201005	ebi-a-GCST90018890	Peripheral artery disease	Fructose to maltose ratio	Inverse variance weighted	23	0.00164694360989372	0.0345744377583657	0.962007362063944	-0.0661189543965031	0.0694128416162905	1.00164830056636	0.936019514032542	1.07187863392408	0.99480925608966
GCST90201006	ebi-a-GCST90018890	Peripheral artery disease	Alpha-ketobutyrate to 3-methyl-2-oxovalerate ratio	Inverse variance weighted	16	-0.0225127697596633	0.0514490629483825	0.661695157552212	-0.123352933138493	0.0783273936191664	0.977738751624746	0.883951631677396	1.08147666927731	0.945819292046729
GCST90201007	ebi-a-GCST90018890	Peripheral artery disease	Glucose to N-palmitoyl-sphinganine (d18:0 to 16:0) ratio	Inverse variance weighted	26	-0.0330839503421526	0.0497087157918681	0.505694728639636	-0.130513033294214	0.0643451326099088	0.967457337805255	0.877645054267989	1.06646040551541	0.909990514261556
GCST90201008	ebi-a-GCST90018890	Peripheral artery disease	Threonine to alpha-ketobutyrate ratio	Inverse variance weighted	20	0.00690563319767883	0.0554314518543684	0.900856306584933	-0.101740012436883	0.115551278832241	1.0069295320632	0.903264358643562	1.12249207315521	0.987252020501304
GCST90201009	ebi-a-GCST90018890	Peripheral artery disease	Threonine to pyruvate ratio	Inverse variance weighted	33	-0.0257277288915818	0.0360928262639831	0.475956453981359	-0.0964696683689886	0.045014210585825	0.974600409021334	0.908037439438611	1.04604272468301	0.902540983641952
GCST90201010	ebi-a-GCST90018890	Peripheral artery disease	Alpha-ketobutyrate to 4-methyl-2-oxopentanoate ratio	Inverse variance weighted	18	-0.0428352138824684	0.045001879392178	0.341171087936737	-0.131038897491137	0.0453684697262006	0.958069253572439	0.877183653484052	1.04641336052615	0.881368067107963
GCST90201011	ebi-a-GCST90018890	Peripheral artery disease	3-methyl-2-oxovalerate to 4-methyl-2-oxopentanoate ratio	Inverse variance weighted	22	-0.0481974045625834	0.042570674390549	0.25756134938055	-0.131635926368059	0.0352411172428927	0.952945652689087	0.876660105814648	1.0358694446751	0.857271610857887
GCST90201012	ebi-a-GCST90018890	Peripheral artery disease	3-methyl-2-oxovalerate to 3-methyl-2-oxobutyrate ratio	Inverse variance weighted	21	0.00235906620931713	0.0566341438696664	0.966774136561282	-0.108643855775229	0.113361988193863	1.00236185099541	0.89704983973442	1.12003729985438	0.99480925608966
GCST90201013	ebi-a-GCST90018890	Peripheral artery disease	Androsterone glucuronide to etiocholanolone glucuronide ratio	Inverse variance weighted	26	0.0013756567789249	0.0324696716925637	0.966205786316922	-0.0622648997385	0.0650162132963498	1.00137660342875	0.939633945033916	1.06717632668997	0.99480925608966
GCST90201014	ebi-a-GCST90018890	Peripheral artery disease	Glucuronate to androsterone glucuronide ratio	Inverse variance weighted	20	-0.0330747801186449	0.0348353644500856	0.342386779921938	-0.101352094440813	0.0352025342035229	0.967466209645955	0.903614819114056	1.03582947845455	0.881368067107963
GCST90201015	ebi-a-GCST90018890	Peripheral artery disease	Bilirubin (Z,Z) to androsterone glucuronide ratio	Inverse variance weighted	34	-0.0237138667968191	0.0222135673525806	0.285728160509683	-0.0672524588078771	0.019824725214239	0.976565097484408	0.93495913287115	1.02002254012546	0.874873994693374
GCST90201016	ebi-a-GCST90018890	Peripheral artery disease	Bilirubin (Z,Z) to etiocholanolone glucuronide ratio	Inverse variance weighted	29	0.0384992235943487	0.0263321588090514	0.143724482708734	-0.0131118076713921	0.0901102548600895	1.03924992147816	0.9869737776112	1.09429492838848	0.768529057571124
[truncated: 4 more rows]
